# Supplementary material for: High-throughput mRNA and miRNA profiling of epithelial-mesenchymal transition in MDCK cells
Source: BMC Genomics. 2015 Nov 16;16:944. doi: 10.1186/s12864-015-2036-9 (PMC4647640; doi:10.1186/s12864-015-2036-9)
Supplement: Additional file 2: S1. — Primer assays used for validation of RNA-Seq data. (XLSX 28 kb) [file 12864_2015_2036_MOESM2_ESM.xlsx]

## Sheet: Blatt1
	gene name	assay name	assay number	detected transcript
	E-Cadherin (CDH1)	Cf_CDH1_2_SG QuantiTect Primer Assay	QT01643243	XM_536807
	Tight junction protein 1 (ZO1)	Cf_TJP1_1_SG QuantiTect Primer Assay	QT00896735	NM_001003140
	Vimentin (VIM)	Cf_VIM_1_SG QuantiTect Primer Assay	QT01387960	XM_535175
	Fibronectin (FN1)	Cf_FN1_1_SG QuantiTect Primer Assay	QT00897309	XM_536059
	N-Cadherin (CDH2)	Cf_CDH2_2_SG QuantiTect Primer Assay	QT01646071	XM_537293
	Transforming growth factor beta1 (TGFB1)	Cf_TGFB1_1_SG QuantiTect Primer Assay	QT00898219	NM_001003309
	Cyclin D1 (CCND1)	Cf_CCND1_2_SG QuantiTect Primer Assay	QT01652630	NM_001005757
	Sulfatase1 (SULF1)	Cf_SULF1_1_SG QuantiTect Primer Assay	QT01364069	NM_001048115
	Zinc finger E-bos binding homeobox 1 (ZEB2)	Cf_ZEB2_1_SG QuantiTect Primer Assay	QT01427615	XM_541029
	Annexin A6 (ANXA6)	Cf_ANXA6_1_SG QuantiTect Primer Assay	QT01454040	XM_536463, XM_848361, XM_862328
	Collagen 15 alpha 1 (COL15A1)	Cf_COL15A1_1_SG QuantiTect Primer Assay	QT00901754	XM_532009
	Transforming growth factor, beta receptor1 (TGFBR1)	Cf_TGFBR1_2_SG QuantiTect Primer Assay	QT01655717	XM_538750
	Matrix metallopeptidase 14 (MMP14)	Cf_MMP14_2_SG QuantiTect Primer Assay	QT01439088	XM_843664, XM_851854
	Snail familiy zinc finger 2(SNAI2)	Cf_SNAI2_1_SG QuantiTect Primer Assay	QT01365602	NM_001097981, XM_544069
	Wingless-type MMTV integration site family, member 5A (WNT5A)	Cf_WNT5A_2_SG QuantiTect Primer Assay	QT01643915	XM_541837
	Serpin B2 (SERPINB2)	Cf_SERPINB2_1_SG QuantiTect Primer Assay	QT01464848	XM_846892
	Musculin (MSC)	Cf_MSC_1_SG QuantiTect Primer Assay	QT01375752	XM_544121
	Matrix metallopeptidase 1 (MMP1)	Cf_MMP1_2_SG QuantiTect Primer Assay	QT01643978	XM_546546
	Lumican (LUM)	Cf_LUM_1_SG QuantiTect Primer Assay	QT01364818	XM_539716
	Deleted in liver cancer 1 (DLC1)	Cf_DLC1_1_SG QuantiTect Primer Assay	QT00906843	NM_001145071, XM_532822
	Slit homolog 1 (SLIT1)	Cf_SLIT2_1_SG QuantiTect Primer Assay	QT01459325	XM_849750
	E47-like factor 3 (ELF3)	Cf_ELF3_1_SG QuantiTect Primer Assay	QT01385867	XM_547356
	Epidermal growth factor (EGF)	Cf_EGF_1_SG QuantiTect Primer Assay	QT00896168	NM_001003094
	Claudin 2 (CLDN2)	Cf_CLDN2_2_SG QuantiTect Primer Assay	QT01119867	NM_001003089
	Annexin A13 (ANXA13)	Cf_ANXA13_1_SG QuantiTect Primer Assay	QT00897834	NM_001003255
	Smoothened (SMO)	Cf_SMO_2_SG QuantiTect Primer Assay	QT01652427	XM_539381
	Cadherin 16 (CDH16)	Cf_CDH16_2_SG QuantiTect Primer Assay	QT01642781	XM_546890
	Podocalyxin-like (PODXL)	Cf_PODXL_2_SG QuantiTect Primer Assay	QT01652434	NM_001020809
	Mitogen-activated protein Kinase 4 (MAPK4)	Cf_MAPK4_1_SG QuantiTect Primer Assay	QT01448916	XM_548811
	Chemokine (C-C motif) ligand 5 (CCL5)	Cf_CCL5_1_SG QuantiTect Primer Assay	QT00895419	NM_001003010
	Interferon-induced protein with tetratricopeptide repeats 1 (IFIT1)	Cf_IFIT1_1_SG QuantiTect Primer Assay	QT01385496	XM_843271
	Interferon-induced protein with tetratricopeptide repeats 2 (IFIT2)	Cf_IFIT2_1_SG QuantiTect Primer Assay	QT01385496	XM_536324
	Interferon regulatory factor 8 (IRF8)	Cf_IRF8_1_SG QuantiTect Primer Assay	QT01423527	XM_546793
	Glyceraldehyde-3-phosphate dehydrogenase (GAPDH)	Cf_GAPDH_1_SG QuantiTect Primer Assay	QT00896756	NM_001003142
	Phenylalanyl-TRNA Synthetase, Beta Subunit (FARSB)	Cf_FARSB_2_SG QuantiTect Primer Assay	QT01631973	XM_536085, XM_858935, XM_858952
	RAS Guanyl Releasing Protein 1 (Calcium And DAG-Regulated) (RASGRP1)	Cf_RASGRP1_2_SG QuantiTect Primer Assay	QT01643523	XM_535429, XM_852258, XM_852302, XM_852343, XM_852384, XM_852427, XM_852467, XM_852505, XM_852544, XM_852583
