# Supplementary material for: High-throughput mRNA and miRNA profiling of epithelial-mesenchymal transition in MDCK cells
Source: BMC Genomics. 2015 Nov 16;16:944. doi: 10.1186/s12864-015-2036-9 (PMC4647640; doi:10.1186/s12864-015-2036-9)
Supplement: Additional file 3: S2. — Primer assays used for validation of miRNA-Seq data. (XLSX 8 kb) [file 12864_2015_2036_MOESM3_ESM.xlsx]

## Sheet: Blatt1
Supplementary File S2: Primer assays used for validation of miRNA-Seq data.
miRNA name	miscript Primer Assay	Sanger Accession stem loop	Sanger Accession mature
cfa-mir-194	Cf_miR-194_1 miScript Primer Assay	MI0008091	MIMAT0006681
hsa-mir-675	Hs_miR-675*_1 miScript Primer Assay	MI0005416	MIMAT0006790
cfa-miR-802	Cf_miR-802_1 miScript Primer Assay	MI0010427	MIMAT0009928
cfa-mir-181b-1	Cf_miR-181b_1 miScript Primer Assay	MI0008127	MIMAT0006708
hsa-mir-889	Hs_miR-889_1 miScript Primer Assay	MI0005540	MIMAT0004921
cfa-mir-1-1	Cf_miR-1_1 miScript Primer Assay	MI0008060	MIMAT0006656
RNA, U6 small nuclear 2 (RNU6B)	Hs_RNU6B_13 miScript Primer Assay	MS00014000
