# Supplementary material for: High-throughput mRNA and miRNA profiling of epithelial-mesenchymal transition in MDCK cells
Source: BMC Genomics. 2015 Nov 16;16:944. doi: 10.1186/s12864-015-2036-9 (PMC4647640; doi:10.1186/s12864-015-2036-9)
Supplement: Additional file 6: S3. — Results of RNA-Seq differential expression analysis. (XLSX 1551 kb) [file 12864_2015_2036_MOESM6_ESM.xlsx]

## Sheet: Sheet1
Supplementary File S3: Results of RNA-Seq differential expression analysis.
Gene_ID	norm_mean_MDCK	norm_mean_MDCK-Ras	Fold_Change	Log2_Fold_Change	p_value	p_adjusted_value	Ensemble_Gene_Name	Biomart_Gene_Name
ENSCAFG00000000001	2.46259	131.897	53.5604	5.74309	9.70302e-12	3.06504e-10	ENPP1	ENPP1
ENSCAFG00000000002	65.4194	69.5275	1.0628	0.0878666	0.726901	0.830411	-	-
ENSCAFG00000000007	1103.84	972.338	0.880867	-0.183003	0.503153	0.665566	ADNP2	ADNP2
ENSCAFG00000000008	1609.55	1644.02	1.02141	0.0305661	0.788149	0.871818	TXNL4A	TXNL4A
ENSCAFG00000000009	902.146	1383.15	1.53318	0.616524	0.0536028	0.135997	PQLC1	PQLC1
ENSCAFG00000000010	1994.19	1476.3	0.740302	-0.433814	0.150027	0.289504	CTDP1	CTDP1
ENSCAFG00000000011	556.342	259.921	0.467196	-1.0979	0.00898936	0.0340646	NFATC1	NFATC1
ENSCAFG00000000012	1364.85	2274.65	1.66659	0.7369	0.0324152	0.0932986	ATP9B	ATP9B
ENSCAFG00000000016	824.815	343.932	0.416981	-1.26195	0.0570406	0.142432	MBP	MBP
ENSCAFG00000000017	1300.39	1097.77	0.844184	-0.244371	0.84654	0.909669	ZNF236	-
ENSCAFG00000000019	491.406	1897.36	3.86108	1.949	1.08717e-08	2.03824e-07	ZNF516	ZNF516
ENSCAFG00000000020	834.97	1119.96	1.34132	0.423652	0.159017	0.301105	TSHZ1	TSHZ1
ENSCAFG00000000021	1107.44	1084.39	0.979189	-0.0303408	0.835937	0.903253	ZADH2	ZADH2
ENSCAFG00000000022	607.073	730.017	1.20252	0.26606	0.762391	0.854695	ZNF407	ZNF407
ENSCAFG00000000026	771.526	3684.81	4.776	2.2558	3.24593e-08	5.48372e-07	CYB5A	CYB5A
ENSCAFG00000000027	27.1375	92.5115	3.40899	1.76934	0.0964649	0.210946	RPL34	RPL34
ENSCAFG00000000028	1329.45	1099.03	0.826683	-0.274594	0.454625	0.621224	TIMM21	TIMM21
ENSCAFG00000000030	66.9881	107.367	1.60277	0.680568	0.207091	0.36285	-	-
ENSCAFG00000000033	305.084	201.572	0.660709	-0.597913	0.186162	0.336877	-	-
ENSCAFG00000000036	1322.26	1372.56	1.03804	0.053864	0.590087	0.731578	SOCS6	-
ENSCAFG00000000037	377.124	503.125	1.33411	0.415877	0.452945	0.619838	RTTN	RTTN
ENSCAFG00000000043	364.835	730.183	2.0014	1.00101	0.00794524	0.0308107	TMX3	TMX3
ENSCAFG00000000044	113.926	102.819	0.902502	-0.147998	0.937352	0.964956	-	-
ENSCAFG00000000048	43.5672	210.033	4.82089	2.2693	6.91634e-05	0.000563055	-	-
ENSCAFG00000000054	1169.7	1504.39	1.28614	0.363043	0.398039	0.567572	-	-
ENSCAFG00000000058	4109	8245.64	2.00673	1.00484	0.00161545	0.00831373	SERPINB8	SERPINB8
ENSCAFG00000000059	2.65263	466.042	175.691	7.45689	6.68065e-12	2.19017e-10	SERPINB2	SERPINB2
ENSCAFG00000000060	188.095	177.466	0.943494	-0.0839155	0.410527	0.580248	ITGA7	ITGA7
ENSCAFG00000000061	824.675	2311.88	2.80339	1.48717	2.99385e-05	0.000264304	-	BLOC1S1
ENSCAFG00000000063	490.208	728.86	1.48684	0.572248	0.206765	0.362641	RDH5	RDH5
ENSCAFG00000000064	25222.7	49908.7	1.97872	0.984571	0.00278527	0.0130445	CD63	CD63
ENSCAFG00000000065	209.092	847.088	4.05126	2.01837	1.58607e-05	0.000149604	GDF11	GDF11
ENSCAFG00000000066	1540.03	1463.27	0.950154	-0.0737673	0.831079	0.900465	VPS4B	VPS4B
ENSCAFG00000000067	612.044	344.969	0.563634	-0.82717	0.037221	0.103269	KDSR	KDSR
ENSCAFG00000000068	1277.29	369.296	0.289125	-1.79023	0.0605117	0.148404	BCL2	BCL2
ENSCAFG00000000069	331.577	623.637	1.88082	0.911364	0.0183099	0.05964	-	-
ENSCAFG00000000070	1752.85	1233.82	0.703893	-0.506573	0.139047	0.27401	PHLPP1	PHLPP1
ENSCAFG00000000071	1881.87	831.25	0.441715	-1.17881	0.000551985	0.00336969	-	-
ENSCAFG00000000072	242.059	3627.55	14.9862	3.90556	1.05235e-11	3.29844e-10	TMEM198	TMEM198
ENSCAFG00000000073	1190.64	802.174	0.673735	-0.569748	0.273026	0.440927	ZCCHC2	ZCCHC2
ENSCAFG00000000074	5.07591	306.314	60.3466	5.9152	3.99557e-14	1.75602e-12	MMP19	MMP19
ENSCAFG00000000076	3498.07	1784.91	0.510255	-0.970709	0.00326571	0.0149145	WIBG	WIBG
ENSCAFG00000000078	9798.17	10124.4	1.03329	0.0472489	0.776249	0.864082	DGKA	DGKA
ENSCAFG00000000079	653.027	760.803	1.16504	0.220381	0.631895	0.763194	KIAA1468	KIAA1468
ENSCAFG00000000081	99.8568	137.864	1.38061	0.465309	0.36314	0.531478	PPIAP1	PPIAP1
ENSCAFG00000000082	583.872	526.136	0.901116	-0.150216	0.512836	0.673236	CDK2	CDK2
ENSCAFG00000000083	358.842	387.157	1.07891	0.10957	0.908641	0.948521	PIGN	PIGN
ENSCAFG00000000087	1208.27	2138.64	1.77	0.823753	0.0127858	0.0447855	RAB5B	RAB5B
ENSCAFG00000000088	2066.8	1082	0.523515	-0.933697	0.00669701	0.0266868	SUOX	SUOX
ENSCAFG00000000094	1580.29	4421.88	2.79814	1.48447	3.48079e-06	3.89502e-05	LMAN1	LMAN1
ENSCAFG00000000097	7547.03	269.432	0.0357004	-4.80792	1.16848e-41	6.74934e-39	ERBB3	ERBB3
ENSCAFG00000000100	1014.32	1647.16	1.6239	0.699462	0.0384562	0.105561	SC11C_CANFA	SEC11C
ENSCAFG00000000102	9688.05	4086.21	0.421779	-1.24544	2.60879e-05	0.000232913	PA2G4	-
ENSCAFG00000000104	339.788	510.086	1.50119	0.586106	0.274451	0.442581	ZC3H10	ZC3H10
ENSCAFG00000000105	390.099	594.802	1.52475	0.60857	0.0688444	0.163678	MALT1	MALT1
ENSCAFG00000000108	7334.9	12611.7	1.71942	0.781918	0.0265717	0.080118	ESYT1	ESYT1
ENSCAFG00000000109	1920.14	2524.82	1.31491	0.394969	0.615937	0.750811	SMARCC2	SMARCC2
ENSCAFG00000000110	741.869	1229	1.65663	0.728252	0.0316144	0.0915233	MYL6B	MYL6B
ENSCAFG00000000111	1147.58	1561.31	1.36052	0.444162	0.167708	0.312729	RNF41	RNF41
ENSCAFG00000000112	352.322	280.207	0.795313	-0.330405	0.396278	0.565846	SLC39A5	SLC39A5
ENSCAFG00000000113	2799.59	1488.47	0.531673	-0.911389	0.010849	0.0394008	ANKRD52	ANKRD52
ENSCAFG00000000115	3195.94	3198.28	1.00073	0.00105631	0.942598	0.968338	Q0QEK9_CANFA	CS
ENSCAFG00000000116	6414.16	4954.81	0.772481	-0.372429	0.162484	0.305998	NEDD4L	NEDD4L
ENSCAFG00000000118	3595.34	3871.77	1.07689	0.106866	0.70347	0.813494	-	-
ENSCAFG00000000119	1749.88	957.119	0.546963	-0.870484	0.0155557	0.052327	PAN2	PAN2
ENSCAFG00000000120	120.458	68.4209	0.568005	-0.816025	0.193715	0.345961	IL23A	IL23A
ENSCAFG00000000121	2234.54	1580.62	0.707358	-0.499488	0.0935723	0.206219	-	-
ENSCAFG00000000123	2588.29	547.561	0.211553	-2.24091	8.28303e-11	2.28348e-09	ATP8B1	ATP8B1
ENSCAFG00000000124	937.437	578.813	0.617442	-0.695624	0.0172391	0.0568113	TIMELESS	TIMELESS
ENSCAFG00000000125	10618.3	6819.12	0.642205	-0.638894	0.0349475	0.0987683	NARS	NARS
ENSCAFG00000000126	1334.3	1208.27	0.905542	-0.143146	0.61526	0.750289	FECH	FECH
ENSCAFG00000000130	527.388	510.72	0.968395	-0.0463318	0.72657	0.83022	SPRYD4	SPRYD4
ENSCAFG00000000131	62.1907	48.8077	0.784808	-0.349587	0.553373	0.706124	GLS2	GLS2
ENSCAFG00000000132	439.319	575.885	1.31086	0.390512	0.396086	0.565637	ARPC3	-
ENSCAFG00000000133	916.943	1068.49	1.16527	0.220664	0.615262	0.750289	WDR7	WDR7
ENSCAFG00000000134	505.206	696.028	1.37771	0.462276	0.324404	0.493296	RBMS2	RBMS2
ENSCAFG00000000135	4846.29	4422.79	0.912613	-0.131925	0.660454	0.784494	BAZ2A	BAZ2A
ENSCAFG00000000136	35069.7	34762.9	0.991251	-0.0126784	0.991503	0.99677	Q0QEN2_CANFA	ATP5B
ENSCAFG00000000137	744.044	830.572	1.11629	0.158717	0.380162	0.549299	TXNL1	TXNL1
ENSCAFG00000000140	6.38076	816.725	127.998	6.99998	1.57847e-06	1.91468e-05	TCF4	TCF4
ENSCAFG00000000141	1792.39	1243.8	0.693933	-0.527133	0.211727	0.36833	NACA	NACA
ENSCAFG00000000142	247.709	115.283	0.465397	-1.10347	0.0399952	0.108738	PRIM1	PRIM1
ENSCAFG00000000143	335.985	685.255	2.03954	1.02825	0.00779693	0.0303423	HSD17B6	HSD17B6
ENSCAFG00000000144	69.2193	69.9635	1.01075	0.0154272	0.954045	0.974475	CCDC68	CCDC68
ENSCAFG00000000145	70.1328	153.487	2.18852	1.12996	0.395251	0.564734	RAB27B	RAB27B
ENSCAFG00000000149	138.666	301.164	2.17186	1.11893	0.00462262	0.0197856	STARD6	STARD6
ENSCAFG00000000150	107.962	149.127	1.38129	0.466018	0.269074	0.436521	POLI	POLI
ENSCAFG00000000153	383.328	216.624	0.565113	-0.823388	0.169362	0.315038	-	-
ENSCAFG00000000156	100.89	55.9221	0.55429	-0.851288	0.338963	0.507865	MYO1A	MYO1A
ENSCAFG00000000158	1792.09	2112.84	1.17898	0.237538	0.434137	0.602664	HSD17B4	HSD17B4
ENSCAFG00000000159	883.165	571.15	0.646708	-0.628813	0.040575	0.109885	TMEM194A	TMEM194A
ENSCAFG00000000160	499.789	1145.54	2.29204	1.19664	0.139319	0.274416	NAB2	NAB2
ENSCAFG00000000162	1801.9	1918.05	1.06446	0.0901215	0.634793	0.764925	MEX3C	MEX3C
ENSCAFG00000000163	4721.03	5555.99	1.17686	0.234941	0.804383	0.883002	STAT6	STAT6
ENSCAFG00000000164	871.101	1256.89	1.44287	0.528946	0.153528	0.294568	SMAD4	MADH4
ENSCAFG00000000165	441.079	629.433	1.42703	0.513015	0.302956	0.472103	TNFAIP8	TNFAIP8
ENSCAFG00000000166	526.013	337.34	0.641314	-0.640897	0.120228	0.24668	ELAC1	ELAC1
ENSCAFG00000000167	413.631	268.852	0.649979	-0.621534	0.157835	0.299641	DMXL1	DMXL1
ENSCAFG00000000168	1557.42	1093.52	0.702139	-0.510171	0.0971889	0.211918	ME2	ME2
ENSCAFG00000000172	222.712	89.9277	0.403785	-1.30834	0.023758	0.0735971	-	-
ENSCAFG00000000173	255.618	267.108	1.04495	0.0634338	0.856164	0.91605	FAM210A	FAM210A
ENSCAFG00000000177	784.76	1014.13	1.29228	0.36992	0.213946	0.371322	-	-
ENSCAFG00000000178	1254.84	8285.07	6.60249	2.72301	4.28124e-11	1.2248e-09	-	LRP1
ENSCAFG00000000185	1698.24	2436.26	1.43458	0.520632	0.0562494	0.141235	STX7	STX7
ENSCAFG00000000189	13.4596	394.841	29.3352	4.87456	1.06988e-15	5.546e-14	SLC18B1	SLC18B1
ENSCAFG00000000190	30576	38197.9	1.24928	0.321094	0.167594	0.312564	RPS12	RPS12
ENSCAFG00000000195	18526.4	17296.7	0.933628	-0.0990805	0.433129	0.601541	SHMT2	SHMT2
ENSCAFG00000000197	573.385	465.328	0.811545	-0.301257	0.603182	0.740546	COMMD10	COMMD10
ENSCAFG00000000200	14.3367	171.035	11.9298	3.5765	0.00534166	0.022196	NDUFA4L2	NDUFA4L2
ENSCAFG00000000201	375.073	138.933	0.370416	-1.43278	0.00175909	0.0089056	STAC3	STAC3
ENSCAFG00000000203	296.53	395.747	1.33459	0.4164	0.343748	0.512495	AP3S1	AP3S1
ENSCAFG00000000204	791.159	818.228	1.03421	0.0485361	0.794542	0.875845	ATG12	ATG12
ENSCAFG00000000207	48.1529	76.2866	1.58426	0.663808	0.321688	0.490888	TBPL1	TBPL1
ENSCAFG00000000209	725.612	1109.92	1.52964	0.613192	0.0491567	0.1273	TMED7	TMED7
ENSCAFG00000000210	249.929	307.98	1.23227	0.301318	0.199768	0.353792	FEM1C	FEM1C
ENSCAFG00000000213	94.0461	79.0965	0.841039	-0.249755	0.667253	0.789483	-	-
ENSCAFG00000000214	649.436	456.389	0.702746	-0.508925	0.0516418	0.132155	CCDC112	CCDC112
ENSCAFG00000000215	3524.92	3662.63	1.03907	0.0552901	0.870834	0.925088	R3HDM2	R3HDM2
ENSCAFG00000000216	209.978	157.171	0.748509	-0.417908	0.367685	0.53606	PGGT1B	PGGT1B
ENSCAFG00000000217	3017.68	1825.24	0.60485	-0.725351	0.0494661	0.12788	SGK1	SGK
ENSCAFG00000000219	326.487	164.801	0.50477	-0.986301	0.0310439	0.0902705	TRIM36	TRIM36
ENSCAFG00000000223	133.86	757	5.65515	2.49957	0.000178185	0.00128496	GLI1	GLI1
ENSCAFG00000000224	602.602	481.081	0.798339	-0.324927	0.340128	0.509038	YTHDC2	YTHDC2
ENSCAFG00000000225	600.184	154.113	0.256776	-1.96142	5.99851e-06	6.30431e-05	-	-
ENSCAFG00000000226	1623.39	1684.57	1.03769	0.0533687	0.907489	0.948078	HBS1L	HBS1L
ENSCAFG00000000228	5643.23	7497.62	1.3286	0.409912	0.278064	0.445945	TMED9	TMED9
ENSCAFG00000000229	1785.7	1608.51	0.900772	-0.150766	0.705728	0.815207	MARS	MARS
ENSCAFG00000000230	187.156	7.60893	0.0406555	-4.6204	2.55308e-08	4.45596e-07	MYB	C-MYB
ENSCAFG00000000231	1656.1	2235.62	1.34993	0.432881	0.209855	0.36637	B4GALT7	B4GALT7
ENSCAFG00000000233	1529.94	1350.09	0.882448	-0.180417	0.51691	0.676753	DCTN2	DCTN2
ENSCAFG00000000234	239.998	1215.21	5.06342	2.34011	1.44636e-09	3.21915e-08	AHI1	AHI1
ENSCAFG00000000235	201.746	259.927	1.28839	0.365564	0.567346	0.716046	N4BP3	N4BP3
ENSCAFG00000000236	3385.68	3634.5	1.07349	0.102312	0.908467	0.948421	RMND5B	RMND5B
ENSCAFG00000000238	843.699	1360.83	1.61293	0.689685	0.0406985	0.110146	KIF5A	KIF5A
ENSCAFG00000000240	5200.66	4868.37	0.936106	-0.095256	0.63381	0.764455	NHP2	NHP2
ENSCAFG00000000241	2583.57	1888.51	0.730971	-0.452114	0.0619657	0.151236	HNRNPAB	HNRNPAB
ENSCAFG00000000242	896.016	1108.62	1.23728	0.307168	0.412669	0.582598	AGXT2L2	PHYKPL
ENSCAFG00000000244	567.976	280.246	0.493411	-1.01914	0.153694	0.294659	FAM54A	MTFR2
ENSCAFG00000000245	2105.62	933.308	0.443245	-1.17382	0.000145841	0.00107738	BCLAF1	BCLAF1
ENSCAFG00000000246	153.983	22.4145	0.145565	-2.78027	0.0122714	0.0433328	-	COL23A1
ENSCAFG00000000247	2905.08	1498.47	0.515809	-0.955092	0.00332487	0.0151108	MAP7	MAP7
ENSCAFG00000000248	688.426	248.998	0.361692	-1.46717	0.0488868	0.126871	CLK4	CLK4
ENSCAFG00000000249	3735.13	2973.88	0.796192	-0.328812	0.359861	0.528208	PIP4K2C	PIP4K2C
ENSCAFG00000000250	256.034	567.913	2.21811	1.14933	0.0126053	0.0442169	ARHGEF25	ARHGEF25
ENSCAFG00000000251	997.853	1551.78	1.55512	0.637027	0.330581	0.49937	MAP3K5	MAP3K5
ENSCAFG00000000253	707.992	795.619	1.12377	0.168346	0.770674	0.860482	PEX7	PEX7
ENSCAFG00000000259	4558.11	6174.31	1.35458	0.437842	0.323716	0.492621	OS9	OS9
ENSCAFG00000000260	1659.42	1532.67	0.923618	-0.114632	0.555152	0.707204	IFNGR1	IFNGR1
ENSCAFG00000000261	264.301	294.7	1.11502	0.157065	0.832351	0.900979	RPA3	RPA3
ENSCAFG00000000267	491.13	916.652	1.86641	0.900268	0.497195	0.660709	TNFAIP3	TNFAIP3
ENSCAFG00000000272	1734.96	361.021	0.208086	-2.26475	6.34304e-10	1.49691e-08	KIAA1244	KIAA1244
ENSCAFG00000000273	268.9	220.868	0.821376	-0.283886	0.304385	0.4736	AGAP2	AGAP2
ENSCAFG00000000274	453.756	1881.53	4.14656	2.05191	3.26097e-09	6.80818e-08	HEBP2	HEBP2
ENSCAFG00000000275	2836.24	3281.4	1.15695	0.21033	0.677424	0.796845	NHSL1	NHSL1
ENSCAFG00000000277	818.521	812.496	0.992639	-0.0106587	0.809046	0.885635	CCDC28A	CCDC28A
ENSCAFG00000000278	595.732	1458.56	2.44835	1.29181	0.000819315	0.00471009	Q9XST6_CANFA	SAS
ENSCAFG00000000279	883.361	568.529	0.643598	-0.635769	0.0731978	0.171838	-	-
ENSCAFG00000000280	5645.4	2959.83	0.524291	-0.93156	0.00120077	0.00648212	CDK4	CDK4
ENSCAFG00000000281	186.43	974.274	5.22594	2.38569	1.88482e-09	4.13434e-08	ABRACL	ABRACL
ENSCAFG00000000282	669.59	1722.72	2.5728	1.36334	6.42232e-05	0.000525659	HECA	HECA
ENSCAFG00000000285	1180.84	720.894	0.610492	-0.711955	0.038112	0.104972	CITED2	CITED2
ENSCAFG00000000287	714.83	177.407	0.24818	-2.01054	0.101827	0.219322	CYP27B1	CYP27B1
ENSCAFG00000000288	65.7014	114.643	1.74491	0.803149	0.124876	0.253471	-	-
ENSCAFG00000000290	1074.87	433.813	0.403597	-1.30901	6.00532e-05	0.000496216	METTL1	METTL1
ENSCAFG00000000293	5086.79	4005.67	0.787465	-0.344712	0.299146	0.467728	METTL21B	METTL21B
ENSCAFG00000000295	1079.32	1016.16	0.941483	-0.0869934	0.922314	0.955858	VTA1	VTA1
ENSCAFG00000000296	1118.15	1908.39	1.70674	0.771245	0.0251809	0.07688	GPR126	GPR126
ENSCAFG00000000300	924.626	1219.87	1.31931	0.399784	0.237125	0.399324	HIVEP2	HIVEP2
ENSCAFG00000000303	395.126	1999.77	5.06109	2.33945	2.58317e-11	7.67986e-10	AIG1	AIG1
ENSCAFG00000000305	47.7526	86.4358	1.81007	0.856049	0.133187	0.265562	ADAT2	ADAT2
ENSCAFG00000000307	285.381	298.336	1.0454	0.0640514	0.674669	0.795077	PEX3	PEX3
ENSCAFG00000000308	596.123	223.69	0.375241	-1.41411	0.000120514	0.000915915	CTDSP2	CTDSP2
ENSCAFG00000000309	560.945	868.071	1.54752	0.629955	0.0715301	0.168609	FUCA2	FUCA2
ENSCAFG00000000310	115.807	116.752	1.00816	0.0117315	0.723863	0.827955	XRCC6BP1	XRCC6BP1
ENSCAFG00000000311	2561.71	115.704	0.0451665	-4.4686	2.51465e-32	5.96922e-30	LRIG3	LRIG3
ENSCAFG00000000312	313.026	992.765	3.17151	1.66517	4.47947e-05	0.000381841	PHACTR2	PHACTR2
ENSCAFG00000000314	1543.06	846.789	0.548773	-0.865718	0.0148272	0.0502524	LTV1	LTV1
ENSCAFG00000000318	921.763	690.933	0.749578	-0.415849	0.290694	0.459549	PLAGL1	PLAGL1
ENSCAFG00000000320	115.684	218.125	1.88552	0.914966	0.0508448	0.130556	SERF2	SERF2
ENSCAFG00000000322	3120.68	2185.87	0.700448	-0.51365	0.0719562	0.16935	STX11	STX11
ENSCAFG00000000323	286.606	187.561	0.654421	-0.611709	0.176757	0.325055	USP15	USP15
ENSCAFG00000000326	5494.02	15107	2.74972	1.45929	0.014618	0.0497226	UTRN	UTRN
ENSCAFG00000000329	53.909	69.4543	1.28836	0.365538	0.38374	0.553102	EPM2A	EPM2A
ENSCAFG00000000330	242.87	338.498	1.39374	0.478965	0.107684	0.227949	FBXO30	FBXO30
ENSCAFG00000000333	632.207	926.744	1.46589	0.551774	0.104619	0.223185	MON2	MON2
ENSCAFG00000000334	149.44	41.498	0.277691	-1.84845	0.000443338	0.00279797	ADAMTS2	ADAMTS2
ENSCAFG00000000335	362.307	379.44	1.04729	0.0666585	0.706589	0.816045	SHPRH	SHPRH
ENSCAFG00000000336	8884.66	7331	0.82513	-0.277307	0.4137	0.583566	-	HNRNPH1
ENSCAFG00000000337	1684.61	635.303	0.377123	-1.40689	0.0039525	0.0174088	PPM1H	PPM1H
ENSCAFG00000000340	84.0801	107.219	1.2752	0.35072	0.550376	0.703484	CMC2	CMC2
ENSCAFG00000000341	92.6954	101.629	1.09638	0.132747	0.48116	0.645627	TMEM5	TMEM5
ENSCAFG00000000344	893.333	1264.79	1.41581	0.501625	0.129306	0.259811	RUFY1	RUFY1
ENSCAFG00000000345	17.4277	119.372	6.84954	2.77601	4.41324e-05	0.000377255	SRGAP1	SRGAP1
ENSCAFG00000000348	14912.8	21484.8	1.44069	0.526763	0.0662773	0.158819	CANX	CANX
ENSCAFG00000000350	1666.14	1407.49	0.844756	-0.243393	0.471838	0.637403	MAML1	MAML1
ENSCAFG00000000352	2472.45	1592.89	0.644256	-0.634293	0.0556387	0.139933	XPOT	XPOT
ENSCAFG00000000353	502.671	581.27	1.15636	0.209596	0.509437	0.670595	STXBP5	STXBP5
ENSCAFG00000000355	12736.1	41687.5	3.27317	1.71069	0.00116531	0.00633868	MGAT4B	MGAT4B
ENSCAFG00000000356	287.412	328.682	1.14359	0.193576	0.598106	0.737411	TBK1	TBK1
ENSCAFG00000000359	1102.64	1379.11	1.25074	0.322786	0.279421	0.447207	Q32KH4_CANFA	GNS
ENSCAFG00000000360	16299.7	39955.9	2.45133	1.29357	0.0046364	0.0198166	SQSTM1	SQSTM1
ENSCAFG00000000361	1082.58	23.6617	0.0218569	-5.51577	8.91716e-28	1.4422e-25	TBC1D30	TBC1D30
ENSCAFG00000000365	4434.25	10944.1	2.46807	1.30339	0.0064892	0.0259954	C5orf45	C5orf45
ENSCAFG00000000366	346.813	676.271	1.94996	0.963444	0.00428501	0.0186231	SASH1	SASH1
ENSCAFG00000000370	1769.87	2279.05	1.28769	0.364787	0.170135	0.31604	-	-
ENSCAFG00000000373	778.003	1308.14	1.68141	0.749673	0.00886236	0.033657	TAB2	TAB2
ENSCAFG00000000374	223.219	118.66	0.531586	-0.911625	0.0858352	0.19365	IRAK3	IRAK3
ENSCAFG00000000375	23.9448	113.353	4.73392	2.24304	0.0591835	0.145854	ZC3H12D	ZC3H12D
ENSCAFG00000000376	60.9516	49.7309	0.815908	-0.293521	0.617058	0.751381	-	-
ENSCAFG00000000377	572.052	624.205	1.09117	0.125872	0.498911	0.661688	-	-
ENSCAFG00000000378	309.665	480.034	1.55017	0.63243	0.147027	0.285487	HELB	HELB
ENSCAFG00000000379	458.36	533.529	1.164	0.219085	0.530841	0.68728	PPIL4	PPIL4
ENSCAFG00000000380	673.547	457.545	0.679306	-0.557866	0.22738	0.388084	MED23	MED23
ENSCAFG00000000381	3682.94	3131.09	0.850161	-0.234192	0.463177	0.629152	TBC1D9B	TBC1D9B
ENSCAFG00000000384	1019.6	83.0334	0.0814376	-3.61816	8.62495e-19	6.45806e-17	GRIP1	GRIP1
ENSCAFG00000000385	1323.29	1358.36	1.0265	0.0377338	0.852533	0.913778	KATNA1	KATNA1
ENSCAFG00000000387	537.762	437.844	0.814197	-0.296551	0.452761	0.619794	LATS1	LATS1
ENSCAFG00000000388	213.529	259.978	1.21753	0.283958	0.63167	0.763087	TRIM39	TRIM39
ENSCAFG00000000390	790.861	389.368	0.492334	-1.02229	0.00539749	0.0223911	NUP43	NUP43
ENSCAFG00000000393	1732.93	1419.94	0.819389	-0.287379	0.384147	0.553409	PCMT1	PCMT1
ENSCAFG00000000394	1304.71	1162.36	0.8909	-0.166664	0.864355	0.921077	RPP21	RPP21
ENSCAFG00000000395	1694.91	2845.91	1.67909	0.747683	0.0124667	0.0438554	MAPK9	MAPK9
ENSCAFG00000000396	2574.01	2511.84	0.975846	-0.035275	0.630578	0.762375	GNL1	GNL1
ENSCAFG00000000397	3616.94	2599.9	0.718811	-0.476315	0.231369	0.392501	CAND1	CAND1
ENSCAFG00000000398	1577.84	3742.54	2.37194	1.24607	0.000273517	0.00183505	LRP11	LRP11
ENSCAFG00000000399	2452.16	9241.43	3.76869	1.91406	2.90977e-06	3.31413e-05	-	ULBP3
ENSCAFG00000000402	595.933	574.201	0.963532	-0.0535955	0.690484	0.805045	-	-
ENSCAFG00000000404	20.8589	758.348	36.356	5.18412	1.71839e-05	0.00016071	IYD	IYD
ENSCAFG00000000405	103.735	826.165	7.96415	2.99352	1.00499e-05	9.95958e-05	PLEKHG1	PLEKHG1
ENSCAFG00000000406	3434.04	4037.2	1.17564	0.233449	0.617019	0.751381	PPP1R10	PPP1R10
ENSCAFG00000000407	670.557	842.447	1.25634	0.329226	0.186607	0.337248	DYRK2	DYRK2
ENSCAFG00000000411	2996.57	1759.35	0.58712	-0.768274	0.0172401	0.0568113	MRPS18B	MRPS18B
ENSCAFG00000000412	224.116	158.057	0.705247	-0.5038	0.311562	0.480942	MDM1	MDM1
ENSCAFG00000000413	5451.36	5281.67	0.968873	-0.0456208	0.506086	0.667804	MTHFD1L	MTHFD1L
ENSCAFG00000000414	468.024	523.166	1.11782	0.160686	0.434601	0.603032	ATAT1	ATAT1
ENSCAFG00000000415	432.621	686.784	1.58749	0.666752	0.0660928	0.158471	RAP1B	RAP1B
ENSCAFG00000000416	1879.86	1681.14	0.894293	-0.16118	0.533575	0.689492	C6orf136	C6orf136
ENSCAFG00000000417	1299.72	949.747	0.730732	-0.452586	0.109169	0.23042	NUP107	NUP107
ENSCAFG00000000418	1579.39	1010.59	0.639864	-0.644162	0.124165	0.252366	MDM2	MDM2
ENSCAFG00000000419	18433.2	2555.97	0.138661	-2.85036	0.000454282	0.00285515	AKAP12	AKAP12
ENSCAFG00000000420	1322.85	246.456	0.186307	-2.42425	0.0308254	0.0898828	CPM	CPM
ENSCAFG00000000422	1038.15	789.847	0.760825	-0.394364	0.225838	0.38605	ZBTB2	ZBTB2
ENSCAFG00000000423	478.972	601.536	1.25589	0.328711	0.323597	0.492563	RMND1	RMND1
ENSCAFG00000000424	1299.28	1177.6	0.906343	-0.141871	0.718908	0.824221	CPSF6	CPSF6
ENSCAFG00000000425	285.253	482.056	1.68992	0.756957	0.0418182	0.112573	C6orf211	C6ORF211
ENSCAFG00000000427	2674.88	2233.75	0.835083	-0.260008	0.412056	0.582206	DHX16	DHX16
ENSCAFG00000000428	185.478	119.186	0.642587	-0.638037	0.201351	0.355774	YEATS4	YEATS4
ENSCAFG00000000431	410.306	439.017	1.06997	0.0975753	0.643365	0.772599	FRS2	FRS2
ENSCAFG00000000432	7332.67	4574.17	0.623807	-0.680828	0.0413597	0.111611	CCT2	CCT2
ENSCAFG00000000436	948.37	231.12	0.243703	-2.0368	6.00893e-08	9.66688e-07	-	-
ENSCAFG00000000437	6841.27	9069.44	1.32569	0.406749	0.280172	0.448053	NRM	NRM
ENSCAFG00000000441	1718.76	1497.6	0.871326	-0.198715	0.51737	0.677063	CNOT2	CNOT2
ENSCAFG00000000442	4416.16	2820.55	0.638687	-0.646819	0.0337802	0.0963899	MDC1	MDC1
ENSCAFG00000000443	14963.8	15343.9	1.0254	0.0361873	0.733446	0.835058	TUBB	TUBB
ENSCAFG00000000444	6966.07	5987.86	0.859575	-0.218304	0.461849	0.628123	FLOT1	FLOT1
ENSCAFG00000000445	3251.44	716.162	0.22026	-2.18272	0.00174019	0.0088466	SYNE1	SYNE1
ENSCAFG00000000446	77.9201	83.7724	1.07511	0.10448	0.701965	0.812175	PTPRB	PTPRB
ENSCAFG00000000447	4321.7	7447.72	1.72333	0.785198	0.035537	0.0998295	IER3	IER3
ENSCAFG00000000448	8113.27	7865.73	0.969489	-0.0447042	0.889199	0.93669	DDR1	DDR1
ENSCAFG00000000450	3221.05	3285.14	1.0199	0.0284244	0.851564	0.913143	TSPAN8	TSPAN8
ENSCAFG00000000453	402.77	492.295	1.22227	0.289565	0.366078	0.534587	ZFC3H1	ZFC3H1
ENSCAFG00000000454	8217.07	6387.85	0.777387	-0.363295	0.217932	0.376033	VARS2	VARS2
ENSCAFG00000000457	1013.77	1024.7	1.01078	0.0154644	0.970302	0.984423	TMEM19	TMEM19
ENSCAFG00000000458	736.9	936.236	1.27051	0.345404	0.275079	0.443085	RAB21	RAB21
ENSCAFG00000000459	571.288	554.657	0.970888	-0.0426237	0.960588	0.978907	TBC1D15	TBC1D15
ENSCAFG00000000464	184.591	143.107	0.775267	-0.367235	0.377292	0.546584	CNOT6	CNOT6
ENSCAFG00000000465	233.371	341.406	1.46293	0.54886	0.290141	0.459093	-	-
ENSCAFG00000000469	1273.17	689.158	0.541293	-0.885517	0.00724718	0.0285522	POP1	POP1
ENSCAFG00000000475	93.0812	22.0391	0.236773	-2.07843	0.00536822	0.0222849	PSORS1C2	PSORS1C2
ENSCAFG00000000478	4851.12	3257.37	0.671468	-0.57461	0.0196802	0.0632876	CCHCR1	CCHCR1
ENSCAFG00000000480	1335.68	762.569	0.570923	-0.808632	0.0150646	0.0509433	NIPAL2	NIPAL2
ENSCAFG00000000482	151.378	226.008	1.49301	0.578222	0.131563	0.263149	FLT4	FLT4
ENSCAFG00000000483	465.878	171.475	0.368069	-1.44195	0.00383442	0.0169874	TCF19	TCF19
ENSCAFG00000000484	318.659	266.398	0.835999	-0.258426	0.641062	0.770893	STK3	STK3
ENSCAFG00000000487	7386.18	2573.78	0.348458	-1.52094	2.63292e-06	3.03587e-05	dla88	DLA88
ENSCAFG00000000491	377.832	363.229	0.961352	-0.0568637	0.815501	0.890131	-	-
ENSCAFG00000000492	858.655	316.964	0.36914	-1.43776	0.000165058	0.00120034	-	DLA88
ENSCAFG00000000496	683.766	684.576	1.00118	0.00170784	0.886683	0.935176	-	-
ENSCAFG00000000497	766.55	17.51	0.0228426	-5.45213	4.18562e-18	2.9691e-16	-	IFGGD3
ENSCAFG00000000498	196.81	6.14886	0.0312425	-5.00035	2.25237e-13	9.01691e-12	-	-
ENSCAFG00000000500	4824.06	1047.5	0.217142	-2.20329	5.84854e-09	1.16875e-07	DLA-64	DLA-64
ENSCAFG00000000502	311.245	8.04052	0.0258334	-5.27462	1.20891e-15	6.24003e-14	-	-
ENSCAFG00000000507	656.871	1045.09	1.59102	0.669951	0.0572403	0.142689	VPS13B	VPS13B
ENSCAFG00000000509	7270.11	6174.15	0.849251	-0.235737	0.301615	0.470558	DX39B_CANFA	DDX39B
ENSCAFG00000000512	465.426	215.847	0.463762	-1.10854	0.00593546	0.0241845	SRFBP1	SRFBP1
ENSCAFG00000000525	1400.59	1675.62	1.19637	0.258663	0.315904	0.485176	GLIPR1	GLIPR1
ENSCAFG00000000528	393.447	306.94	0.780131	-0.358213	0.449786	0.616974	-	-
ENSCAFG00000000530	2457.58	1876.84	0.763695	-0.388932	0.356204	0.524236	SNX2	SNX2
ENSCAFG00000000532	334.938	224.97	0.671676	-0.574162	0.172596	0.319242	-	-
ENSCAFG00000000533	10893.1	9895.64	0.908432	-0.138549	0.537344	0.692586	PRRC2A	PRRC2A
ENSCAFG00000000534	111.787	41.5644	0.371816	-1.42734	0.0267172	0.0804567	SNX24	SNX24
ENSCAFG00000000543	758.111	1120.1	1.47749	0.563145	0.115078	0.238849	CEP120	CEP120
ENSCAFG00000000547	105.033	85.4506	0.81356	-0.297679	0.558452	0.709717	FBXO5	FBXO5
ENSCAFG00000000548	345.505	407.056	1.17815	0.236522	0.318703	0.488115	-	SPAG1
ENSCAFG00000000549	264.905	219.649	0.829164	-0.270271	0.57983	0.724982	MTRF1L	MTRF1L
ENSCAFG00000000550	246.961	1086.93	4.40121	2.1379	5.23193e-08	8.54149e-07	RGS17	RGS17
ENSCAFG00000000554	677.828	548.604	0.809357	-0.305153	0.518474	0.677777	-	-
ENSCAFG00000000555	1159.13	1816.11	1.56679	0.647809	0.066817	0.159702	RNF19A	RNF19A
ENSCAFG00000000557	195.154	251.279	1.28759	0.364677	0.472743	0.63829	CSNK1G3	CSNK1G3
ENSCAFG00000000561	9767.73	1252.8	0.128259	-2.96287	1.12642e-07	1.72737e-06	MIOX	MIOX
ENSCAFG00000000562	424.957	36.3168	0.08546	-3.54861	7.73556e-15	3.66533e-13	-	-
ENSCAFG00000000564	658.947	702.167	1.06559	0.0916524	0.877318	0.929111	SCO2	SCO2
ENSCAFG00000000566	3342.95	7867.13	2.35335	1.23472	0.000396452	0.00252704	Q32KI5_CANFA	ARSA
ENSCAFG00000000567	18749.4	13838.5	0.738073	-0.438164	0.161277	0.30415	PABPC3	PABPC3
ENSCAFG00000000568	46.6433	124.636	2.6721	1.41798	0.00456233	0.0195926	MAPK8IP2	MAPK8IP2
ENSCAFG00000000569	1626.46	565.36	0.347602	-1.52449	3.6654e-06	4.07902e-05	ZNF608	ZNF608
ENSCAFG00000000570	910.445	459.801	0.505029	-0.985563	0.00556608	0.0229653	SCAF8	KIAA1116
ENSCAFG00000000572	1910.55	3176.13	1.66241	0.733279	0.0322546	0.0929771	LMF2	LMF2
ENSCAFG00000000575	8756.54	6858.61	0.783256	-0.352445	0.188672	0.340165	BAG6	BAG6
ENSCAFG00000000576	1110.19	562.835	0.506972	-0.980022	0.00594312	0.0241994	-	-
ENSCAFG00000000577	41.3668	88.5363	2.14027	1.0978	0.129826	0.26064	TIAM2	TIAM2
ENSCAFG00000000578	61.8319	47.9097	0.774838	-0.368034	0.580804	0.725527	-	-
ENSCAFG00000000579	457.135	797.371	1.74428	0.802632	0.0530703	0.135013	CHKB-CPT1B	-
ENSCAFG00000000580	746.545	1564.51	2.09566	1.06741	0.000960832	0.0053883	-	-
ENSCAFG00000000581	348.878	254.149	0.728474	-0.457051	0.247921	0.411449	TFB1M	TFB1M
ENSCAFG00000000582	4121.12	2394.47	0.581024	-0.783331	0.00636599	0.0256288	GRAMD3	GRAMD3
ENSCAFG00000000584	500.677	262.9	0.525088	-0.929368	0.0588725	0.145455	ZNF706	ZNF706
ENSCAFG00000000586	1068.57	1497.68	1.40158	0.487052	0.11422	0.237742	CPT1B	CPT1B
ENSCAFG00000000587	1874.28	205.185	0.109474	-3.19134	1.29441e-17	8.77159e-16	GRHL2	GRHL2
ENSCAFG00000000588	4257.87	2058.61	0.483483	-1.04846	0.00187528	0.00939186	ALDH7A1	ALDH7A1
ENSCAFG00000000590	626.093	403.208	0.644007	-0.634852	0.0570615	0.142448	PHAX	PHAX
ENSCAFG00000000593	11731.1	2765.15	0.235711	-2.08491	9.64368e-05	0.000753238	LMNB1	LMNB1
ENSCAFG00000000594	2497.94	1643.14	0.657799	-0.604282	0.060882	0.149118	2003-03-01	2003-03-01
ENSCAFG00000000598	109.132	124.796	1.14353	0.1935	0.694676	0.807849	APOM	APOM
ENSCAFG00000000600	458.316	801.455	1.74869	0.806278	0.0369999	0.102957	-	-
ENSCAFG00000000601	683.246	929.803	1.36086	0.44452	0.286346	0.454935	GPANK1	GPANK1
ENSCAFG00000000602	232.177	625.454	2.69387	1.42968	3.7873e-05	0.000328143	RRM2B	RRM2B
ENSCAFG00000000603	3115.98	4020.42	1.29026	0.367659	0.573456	0.72016	NCAPH2	NCAPH2
ENSCAFG00000000604	4928.68	3861.88	0.783553	-0.351898	0.228128	0.389197	-	-
ENSCAFG00000000607	4024.41	4384.08	1.08937	0.123495	0.920193	0.95491	ABHD16A	ABHD16A
ENSCAFG00000000608	1742.92	2056.12	1.1797	0.238419	0.612401	0.748305	ARID1B	ARID1B
ENSCAFG00000000609	2077.68	293.923	0.141467	-2.82147	1.33666e-11	4.13614e-10	ADM2	ADM2
ENSCAFG00000000612	7896.11	13717.3	1.73722	0.796779	0.00980494	0.0364604	-	-
ENSCAFG00000000616	1395.73	1246.66	0.893192	-0.162957	0.990326	0.996074	TMEM242	TMEM242
ENSCAFG00000000617	587.037	944.046	1.60815	0.685405	0.0107756	0.0391928	DDAH2	DDAH2
ENSCAFG00000000618	647.357	148.307	0.229097	-2.12597	5.17339e-07	6.94172e-06	ZDHHC14	ZDHHC14
ENSCAFG00000000619	2718.84	3998.77	1.47076	0.556567	0.0759195	0.176576	UBR5	UBR5
ENSCAFG00000000620	1643.1	1954	1.18921	0.250008	0.585791	0.728773	PPP6R2	PPP6R2
ENSCAFG00000000621	23152.6	27864.8	1.20353	0.267272	0.464281	0.630371	CLIC1	CLIC1
ENSCAFG00000000622	893.255	994.217	1.11303	0.154488	0.87147	0.925246	PRRC1	PRRC1
ENSCAFG00000000626	338.568	282.589	0.834659	-0.260741	0.579827	0.724982	-	MSH5
ENSCAFG00000000627	2014.58	1430.77	0.710207	-0.493688	0.115314	0.239145	SNX9	SNX9
ENSCAFG00000000629	1879.29	1609.47	0.856425	-0.223601	0.654214	0.780483	FAM116B	DENND6B
ENSCAFG00000000630	248.15	178.287	0.718464	-0.477012	0.34208	0.510699	VWA7	VWA7
ENSCAFG00000000632	161.663	60.725	0.375626	-1.41263	0.013571	0.0468859	-	-
ENSCAFG00000000634	447.516	687.047	1.53525	0.618469	0.103284	0.221311	-	-
ENSCAFG00000000636	7702.6	8298.43	1.07735	0.107493	0.962616	0.980124	VARS	VARS
ENSCAFG00000000637	750.25	1461.26	1.94769	0.961767	0.0191168	0.0618296	SLC12A2	SLC12A2
ENSCAFG00000000638	3889.66	3401.78	0.874569	-0.193356	0.985976	0.993508	KLF10	KLF10
ENSCAFG00000000639	181.356	376.381	2.07537	1.05337	0.0366411	0.102148	HSPA1L	HSPA1L
ENSCAFG00000000641	106.311	384.979	3.62123	1.85648	0.0925103	0.204362	HSP71_CANFA	HSPA1
ENSCAFG00000000642	3116.8	5083	1.63084	0.705613	0.0329745	0.0945806	NEU1	NEU1
ENSCAFG00000000643	952.04	1196.12	1.25638	0.32927	0.442867	0.610522	AZIN1	AZIN1
ENSCAFG00000000644	683.773	462.423	0.676281	-0.564305	0.129336	0.259829	SYNJ2	SYNJ2
ENSCAFG00000000646	1055.75	718.86	0.680898	-0.554489	0.304748	0.473922	-	-
ENSCAFG00000000647	458.474	678.306	1.47949	0.565095	0.122256	0.249573	SERAC1	SERAC1
ENSCAFG00000000649	583.594	1079.86	1.85036	0.887807	0.00957346	0.0357751	ATP6V1C1	ATP6V1C1
ENSCAFG00000000652	503.873	769.205	1.52659	0.610309	0.0626698	0.152291	TULP4	TULP4
ENSCAFG00000000653	153.669	164.207	1.06858	0.0956945	0.701194	0.811592	-	-
ENSCAFG00000000654	2144.14	1886.03	0.879618	-0.185051	0.593731	0.734144	B8PZT3_CANFA	FZD6
ENSCAFG00000000655	1017.97	1692.95	1.66307	0.733845	0.0168681	0.0558586	TMEM181	TMEM181
ENSCAFG00000000657	2271.95	2143.8	0.943595	-0.0837603	0.929054	0.959835	DYNLT1	DYNLT1
ENSCAFG00000000658	4232.94	194.277	0.0458965	-4.44547	3.60644e-35	1.18233e-32	SLC44A4	SLC44A4
ENSCAFG00000000661	31268.3	60967.4	1.94982	0.963339	0.0233136	0.0726043	EZR	EZR
ENSCAFG00000000663	882.275	1192.75	1.3519	0.434988	0.338605	0.507636	DCAF13	DCAF13
ENSCAFG00000000664	173.105	149.939	0.866175	-0.20727	0.634114	0.764668	RSPH3	RSPH3
ENSCAFG00000000667	107.131	4.32915	0.04041	-4.62914	2.57244e-08	4.48328e-07	FNDC1	FNDC1
ENSCAFG00000000669	4967.87	5531.82	1.11352	0.155126	0.580342	0.725278	EHMT2	EHMT2
ENSCAFG00000000670	195.656	53.3542	0.272694	-1.87465	0.00031008	0.0020531	RIMS2	RIMS2
ENSCAFG00000000671	3983.54	2423.06	0.608269	-0.717218	0.0248819	0.0761974	SOD2	SOD2
ENSCAFG00000000673	20652.6	24129	1.16833	0.224443	0.454223	0.620954	PLXNB2	PLXNB2
ENSCAFG00000000674	1549.8	939.352	0.606112	-0.722343	0.0903177	0.201019	ZBTB12	ZBTB12
ENSCAFG00000000677	540.285	557.496	1.03186	0.0452415	0.612876	0.748584	LRP12	LRP12
ENSCAFG00000000678	115.08	387.842	3.37019	1.75283	0.000107733	0.000831825	B3FXQ6_CANFA	ZFPM2
ENSCAFG00000000679	700.746	1033.05	1.47421	0.559942	0.159903	0.302357	SKIV2L	SKIV2L
ENSCAFG00000000680	512.969	227.018	0.442558	-1.17606	0.00273845	0.012865	-	OXR1
ENSCAFG00000000683	471.765	765.732	1.62312	0.698771	0.090204	0.200913	-	-
ENSCAFG00000000686	1275.02	1801.87	1.4132	0.49897	0.164834	0.308842	-	-
ENSCAFG00000000687	2.49526	106.197	42.5594	5.41141	8.9284e-06	8.98023e-05	-	-
ENSCAFG00000000688	1728.58	3948.94	2.2845	1.19188	0.000377247	0.00241861	HDAC10	HDAC10
ENSCAFG00000000689	1219.47	1160.06	0.951287	-0.0720481	0.82656	0.897196	TUBGCP6	TUBGCP6
ENSCAFG00000000690	1187.17	1468.88	1.23729	0.307183	0.559057	0.709948	RDBP	NELFE
ENSCAFG00000000691	5665.28	9586.87	1.69221	0.758913	0.0434256	0.116025	B1H0W0_CANFA	CI-MPR/IGF2R
ENSCAFG00000000692	2649.47	2396.49	0.904515	-0.144784	0.66838	0.7902	-	-
ENSCAFG00000000694	943.805	1075.12	1.13914	0.187943	0.566385	0.715352	DOM3Z	DXO
ENSCAFG00000000697	150.229	86.6349	0.576687	-0.794139	0.191915	0.343628	-	-
ENSCAFG00000000698	6824.6	7819.43	1.14577	0.196318	0.479531	0.644376	TRABD	TRABD
ENSCAFG00000000699	1026.03	2362.32	2.30239	1.20313	0.000243769	0.00167152	PANX2	PANX2
ENSCAFG00000000701	3414.07	3072.8	0.900043	-0.151935	0.774231	0.862629	-	-
ENSCAFG00000000702	1099.15	1508.32	1.37227	0.456562	0.301428	0.470448	EIF3E	EIF3E
ENSCAFG00000000709	2167.98	3657.05	1.68685	0.754328	0.0265178	0.0800093	CRELD2	CRELD2
ENSCAFG00000000711	2818.88	4292.84	1.52289	0.606811	0.0898184	0.200349	ALG12	ALG12
ENSCAFG00000000712	244.942	210.458	0.859215	-0.218909	0.830254	0.899998	CP21A_CANFA	CYP21
ENSCAFG00000000714	1851.01	1683.13	0.909306	-0.137162	0.689305	0.804328	ZBED4	ZBED4
ENSCAFG00000000716	16.9568	175.73	10.3634	3.37342	3.3048e-08	5.56767e-07	TMEM74	TMEM74
ENSCAFG00000000718	2239.01	1619.94	0.723509	-0.466917	0.118341	0.243768	BRD1	BRD1
ENSCAFG00000000719	2912.82	2350.44	0.80693	-0.309484	0.377685	0.546958	NUDCD1	NUDCD1
ENSCAFG00000000720	6840.08	6692.1	0.978366	-0.0315534	0.620792	0.754454	ACAT2	ACAT2
ENSCAFG00000000721	628.91	320.363	0.509394	-0.973146	0.0201682	0.0645318	ISOC1	ISOC1
ENSCAFG00000000732	5878.79	6650.27	1.13123	0.177895	0.528552	0.686144	TCP1	TCP1
ENSCAFG00000000737	603.798	275.807	0.456786	-1.13041	0.00549566	0.0227362	CDC42SE2	CDC42SE2
ENSCAFG00000000738	431.898	516.918	1.19685	0.259244	0.835356	0.902785	EBAG9	EBAG9
ENSCAFG00000000741	1098.09	322.135	0.29336	-1.76926	3.66479e-06	4.07902e-05	SYBU	SYBU
ENSCAFG00000000745	2037.34	2849.79	1.39877	0.484164	0.166684	0.311298	TBC1D22A	TBC1D22A
ENSCAFG00000000747	1122.91	1522.13	1.35553	0.438854	0.202071	0.356838	-	-
ENSCAFG00000000751	1413.78	4313.06	3.05073	1.60916	3.7504e-06	4.15835e-05	TNXB	-
ENSCAFG00000000752	3233.99	2675.92	0.827435	-0.273282	0.217332	0.375425	CERK	CERK
ENSCAFG00000000755	323.363	746.558	2.30873	1.2071	0.00020677	0.00145991	FNIP1	FNIP1
ENSCAFG00000000756	1065.75	1826.09	1.71344	0.776898	0.0381347	0.104987	GRAMD4	GRAMD4
ENSCAFG00000000760	820.807	939.588	1.14471	0.194985	0.545596	0.699807	MAP3K4	MAP3K4
ENSCAFG00000000761	1817.97	1884.78	1.03675	0.0520653	0.81604	0.890345	ATF6B	ATF6B
ENSCAFG00000000765	707.182	5028.17	7.11015	2.82988	5.99305e-12	1.98622e-10	AGPAT4	AGPAT4
ENSCAFG00000000766	199.632	611.629	3.06379	1.61532	4.05027e-05	0.000348438	-	-
ENSCAFG00000000767	1041.49	290.664	0.279084	-1.84123	4.18872e-06	4.60228e-05	CELSR1	CELSR1
ENSCAFG00000000768	106.162	159.563	1.50302	0.587863	0.149367	0.288552	EGFL8	EGFL8
ENSCAFG00000000771	1297.82	1668.57	1.28568	0.362527	0.410293	0.58015	AGPAT1	AGPAT1
ENSCAFG00000000772	1260.92	1579.48	1.25264	0.324971	0.192667	0.344545	QKI	QKI
ENSCAFG00000000774	1419.65	1620.22	1.14128	0.190659	0.793518	0.875193	RNF5	RNF5
ENSCAFG00000000777	342.156	274.582	0.802507	-0.317414	0.291226	0.46009	C0IP03_CANFA	AGER
ENSCAFG00000000779	874.351	581.217	0.664741	-0.589136	0.0659861	0.158247	TRMU	TRMU
ENSCAFG00000000782	1170.31	599.777	0.512493	-0.964397	0.161798	0.305037	GTSE1	GTSE1
ENSCAFG00000000783	1172.02	2080.71	1.77532	0.828078	0.0116457	0.0416088	PBX2	PBX2
ENSCAFG00000000784	124.218	625.18	5.03292	2.3314	1.3061e-07	1.97298e-06	TTC38	TTC38
ENSCAFG00000000787	282.49	487.461	1.72558	0.787084	0.0335221	0.0958791	C22orf40	CDPF1
ENSCAFG00000000789	407.814	1643.21	4.02932	2.01054	0.0624332	0.151919	WNT7B	WNT7B
ENSCAFG00000000790	59.8666	81.7887	1.36618	0.450151	0.910264	0.949491	GPSM3	GPSM3
ENSCAFG00000000798	393.936	2037.56	5.17232	2.37081	7.89585e-05	0.000635233	MGST3	MGST3
ENSCAFG00000000803	2283.71	40.6132	0.0177838	-5.81329	5.40295e-05	0.000450122	DLA-DRA	DLA-DRA1
ENSCAFG00000000804	2850.4	3189.43	1.11894	0.162134	0.896979	0.94137	-	FBLN1
ENSCAFG00000000806	7095.08	116.624	0.0164374	-5.92688	8.12632e-10	1.89562e-08	HLA-DRB1	DLA-DRB1
ENSCAFG00000000810	13.2166	1005.38	76.0696	6.24925	3.54853e-09	7.34533e-08	TRPS1	TRPS1
ENSCAFG00000000811	489.338	485.53	0.992219	-0.0112692	0.915839	0.952919	SFT2D1	SFT2D1
ENSCAFG00000000812	1013.7	17.1081	0.0168769	-5.8888	5.99824e-06	6.30431e-05	Q30429_CANFA	DLA-DQA
ENSCAFG00000000814	658.567	11.3191	0.0171874	-5.8625	2.69731e-07	3.8447e-06	HLA-DQB1	DLA-DQBC1
ENSCAFG00000000816	4898.63	5621.72	1.14761	0.198634	0.687399	0.802731	EIF3H	EIF3H
ENSCAFG00000000820	106.549	2949.65	27.6836	4.79096	0.00155831	0.008071	CSF2_CANFA	CSF2
ENSCAFG00000000821	326.821	340.487	1.04182	0.0591017	0.737087	0.837316	UTP23	UTP23
ENSCAFG00000000822	1572.6	2620.18	1.66614	0.736511	0.042606	0.114212	RAD21	RAD21
ENSCAFG00000000823	3645.84	1142.01	0.313237	-1.67467	1.62001e-07	2.39643e-06	H8ZYZ2_CANFA	TAP2
ENSCAFG00000000824	5441.35	15759.9	2.89631	1.53422	2.15223e-05	0.000195701	P4HA2	P4HA2
ENSCAFG00000000826	527.17	655.066	1.24261	0.313373	0.272263	0.440106	MED30	MED30
ENSCAFG00000000828	1039.22	3938.18	3.78957	1.92203	0.00331092	0.0150643	RPS6KA2	RPS6KA2
ENSCAFG00000000830	4.21853	268.893	63.7407	5.99414	0.104065	0.222447	PDLIM4	PDLIM4
ENSCAFG00000000831	2459.18	1479.08	0.60145	-0.733483	0.0609319	0.149163	EXT1	EXT1
ENSCAFG00000000832	2937.08	374.014	0.127342	-2.97322	3.73412e-18	2.68017e-16	TAP1	TAP1
ENSCAFG00000000835	19.2622	112.556	5.84335	2.5468	0.000187837	0.00134028	-	-
ENSCAFG00000000838	825.033	792.289	0.960312	-0.0584247	0.773688	0.862418	FAM118A	FAM118A
ENSCAFG00000000839	1120.66	193.534	0.172697	-2.53369	8.99394e-11	2.46268e-09	-	MAL2
ENSCAFG00000000842	1789.41	4056.51	2.26696	1.18076	0.0013069	0.00697743	-	-
ENSCAFG00000000843	4.01524	355.39	88.5102	6.46777	0.00176908	0.00894869	UPK3A	UPK3A
ENSCAFG00000000847	493.77	454.608	0.920687	-0.119217	1	1	FGFR1OP	FGFR1OP
ENSCAFG00000000848	807	104.776	0.129834	-2.94526	1.81902e-14	8.2025e-13	HLA-DMA	DLA-DMA
ENSCAFG00000000850	2959.18	6939.2	2.34497	1.22957	2.01296e-05	0.00018456	KIAA0930	KIAA0930
ENSCAFG00000000851	6716.59	1138.61	0.169522	-2.56045	1.47309e-14	6.74287e-13	IRF1	IRF1
ENSCAFG00000000856	1921.49	1146.9	0.596881	-0.744485	0.0452527	0.119798	NUP50	NUP50
ENSCAFG00000000860	7688.6	2451.01	0.318784	-1.64935	1.96854e-08	3.51153e-07	MLLT4	MLLT4
ENSCAFG00000000861	163.069	38.0856	0.233555	-2.09816	0.000212304	0.00149203	PHF21B	PHF21B
ENSCAFG00000000867	1204.99	747.845	0.620625	-0.688205	0.0469176	0.123024	RAD50	RAD50
ENSCAFG00000000869	1358.49	210.28	0.154789	-2.69162	1.90261e-13	7.66733e-12	PRR5	PRR5
ENSCAFG00000000870	706.682	340.269	0.481502	-1.05439	0.00885806	0.033657	LDOC1L	LDOC1L
ENSCAFG00000000871	11041.2	12419.3	1.12482	0.169689	0.585624	0.728733	BRD2_CANFA	BRD2
ENSCAFG00000000875	613.814	697.219	1.13588	0.183809	0.709451	0.818166	TAF2	TAF2
ENSCAFG00000000882	72.368	75.9783	1.04989	0.0702371	0.916029	0.953034	DSCC1	DSCC1
ENSCAFG00000000883	36.7467	89.0599	2.42362	1.27716	0.0546331	0.137804	-	-
ENSCAFG00000000884	4.5017	243.407	54.07	5.75676	5.27606e-18	3.72085e-16	WDR27	WDR27
ENSCAFG00000000885	585.559	90.0629	0.153807	-2.70081	7.55621e-07	9.75072e-06	DEPTOR	DEPTOR
ENSCAFG00000000886	137.088	2142.85	15.6312	3.96636	4.84836e-27	7.44438e-25	DSE	DSE
ENSCAFG00000000887	2936.31	3310.79	1.12753	0.173168	0.434423	0.602919	SAMM50	SAMM50
ENSCAFG00000000893	111.028	101.535	0.914496	-0.128951	0.961173	0.979339	PNPLA3	PNPLA3
ENSCAFG00000000898	174.618	250.065	1.43207	0.518102	0.23079	0.392195	KIF3A	KIF3A
ENSCAFG00000000899	773.12	38.4953	0.0497921	-4.32794	4.06707e-24	5.03404e-22	SULT4A1	SULT4A1
ENSCAFG00000000901	242.382	155.578	0.641869	-0.639649	0.231521	0.392557	ZUFSP	ZUFSP
ENSCAFG00000000903	2012.7	186.366	0.0925952	-3.43292	0.0261602	0.079214	COL11A2	COL11A2
ENSCAFG00000000905	79.6885	70.7698	0.88808	-0.171239	0.814714	0.889592	KPNA5	KPNA5
ENSCAFG00000000906	3169.27	5647.81	1.78206	0.833544	0.00376548	0.0167241	SEPT8	2008-09-01
ENSCAFG00000000909	9979.62	10139.3	1.01601	0.0229076	0.989914	0.99599	TTLL12	TTLL12
ENSCAFG00000000912	1866.17	2158.66	1.15674	0.21006	0.566167	0.715152	RXRB	RXRB
ENSCAFG00000000913	7162.65	16202.8	2.26212	1.17768	0.000220307	0.00153758	TSPO	TSPO
ENSCAFG00000000914	861.507	1791.62	2.07963	1.05633	0.0726945	0.170855	SHROOM1	SHROOM1
ENSCAFG00000000916	142.066	96.3919	0.678502	-0.559575	0.318077	0.487463	D0F1P5_CANFA	GDF9
ENSCAFG00000000917	7536.51	13290.2	1.76344	0.818394	0.010124	0.0372925	S39A7_CANFA	SLC39A7
ENSCAFG00000000918	4267.35	2632.99	0.617007	-0.69664	0.0317875	0.0919804	MCAT	MCAT
ENSCAFG00000000919	6630.74	8834.48	1.33235	0.413976	0.153375	0.294327	UQCRQ	UQCRQ
ENSCAFG00000000926	279.143	446.449	1.59936	0.677494	0.277759	0.445782	TTLL1	TTLL1
ENSCAFG00000000927	2779.67	1802.9	0.648604	-0.624589	0.0974694	0.212377	HSD17B8	HSD17B8
ENSCAFG00000000928	345.794	755.635	2.18522	1.12778	0.0259277	0.078803	GOPC	GOPC
ENSCAFG00000000930	1951.73	2348.08	1.20308	0.266728	0.355146	0.523568	AFF4	AFF4
ENSCAFG00000000931	1080.24	2424.69	2.24458	1.16645	0.00425234	0.0185077	NUS1	NUS1
ENSCAFG00000000933	3378.03	3210.46	0.950395	-0.0734008	0.751911	0.847726	RING1_CANFA	RING1
ENSCAFG00000000936	4425.28	3438.45	0.777002	-0.36401	0.0688379	0.163678	PACSIN2	PACSIN2
ENSCAFG00000000938	338.858	389.247	1.1487	0.200003	0.67692	0.796845	MCM9	MCM9
ENSCAFG00000000939	319.094	145.399	0.455663	-1.13396	0.0225534	0.0705447	ASF1A	ASF1A
ENSCAFG00000000940	775.284	541.44	0.698376	-0.517924	0.213896	0.371288	MRPL13	MRPL13
ENSCAFG00000000941	1544.11	1183.77	0.766634	-0.38339	0.260346	0.426109	VPS52_CANFA	VPS52
ENSCAFG00000000942	122.119	29.3364	0.240228	-2.05752	0.00170483	0.00869986	FAM184A	FAM184A
ENSCAFG00000000943	2748.42	3840.46	1.39733	0.482677	0.0521497	0.13309	ARFGAP3	ARFGAP3
ENSCAFG00000000945	488.384	4299.55	8.80362	3.1381	4.85252e-19	3.67882e-17	MAN1A1	MAN1A1
ENSCAFG00000000946	501.72	192.108	0.382899	-1.38497	0.000121717	0.000921615	A4GALT	A4GALT
ENSCAFG00000000948	8790.4	6590.4	0.749727	-0.415562	0.202124	0.35688	HSPA4	HSPA4
ENSCAFG00000000950	26237.5	28090.3	1.07062	0.0984431	0.707846	0.816992	RS18_CANFA	RPS18
ENSCAFG00000000951	165.664	102.983	0.621638	-0.685854	0.182366	0.331593	MTBP	MTBP
ENSCAFG00000000952	129.651	258.155	1.99115	0.993603	0.0772564	0.178816	B3GT4_CANFA	B3GALT4
ENSCAFG00000000953	6008.19	11864.7	1.97476	0.981678	0.0087656	0.0333731	CYB5R3	CYB5R3
ENSCAFG00000000954	2880.51	1918.68	0.666089	-0.586212	0.0288924	0.0854304	WDR46	WDR46
ENSCAFG00000000955	56.7089	131.547	2.31969	1.21393	0.037892	0.104551	C6orf170	TBC1D32
ENSCAFG00000000956	1903.77	1147.64	0.602824	-0.730191	0.021717	0.0685472	PFD6_CANFA	PFDN6
ENSCAFG00000000958	58.8957	8359.82	141.943	7.14916	1.03326e-14	4.80208e-13	GJA1	GJA1
ENSCAFG00000000959	1295.21	1045.42	0.807145	-0.309099	0.313988	0.483212	POLDIP3	POLDIP3
ENSCAFG00000000963	4051.16	4219.42	1.04153	0.0587083	0.629579	0.761395	RGL2	RGL2
ENSCAFG00000000965	1216.85	539.085	0.443016	-1.17457	0.000218098	0.00152656	RRP7A	RRP7A
ENSCAFG00000000967	309.51	123.372	0.398605	-1.32697	0.208444	0.364588	ZHX2	ZHX2
ENSCAFG00000000969	154.535	173.21	1.12085	0.164591	0.554065	0.706633	HSF2	HSF2
ENSCAFG00000000970	838.977	460.894	0.549352	-0.864196	0.0124801	0.0438667	SERHL2	SERHL2
ENSCAFG00000000972	5424.29	7339.28	1.35304	0.436203	0.313385	0.482712	TPSN_CANFA	TAPBP
ENSCAFG00000000974	2403.76	3840.31	1.59762	0.675928	0.0565966	0.141721	DERL1	DERL1
ENSCAFG00000000977	776.63	712.193	0.917029	-0.12496	0.479563	0.644376	ZBTB22	ZBTB22
ENSCAFG00000000978	3203.03	2002.22	0.625103	-0.677835	0.0320879	0.0926509	TCF20	TCF20
ENSCAFG00000000981	1096.17	1207.42	1.10149	0.139463	0.8945	0.939543	DAXX_CANFA	DAXX
ENSCAFG00000000982	3136.69	2468.75	0.787056	-0.345461	0.469332	0.635379	NDUFA6	NDUFA6
ENSCAFG00000000983	1488.41	1509.03	1.01385	0.0198512	0.970207	0.984409	C22orf32	SMDT1
ENSCAFG00000000985	11046.9	8837.54	0.800001	-0.321927	0.22366	0.3833	VDAC1	VDAC1
ENSCAFG00000000986	233.782	257.493	1.10142	0.139371	0.986755	0.993801	WDR67	TBC1D31
ENSCAFG00000000987	3610.68	1980.98	0.548643	-0.86606	0.109688	0.231077	KIFC1	KIFC1
ENSCAFG00000000988	1405.71	2128.78	1.51438	0.598726	0.0992823	0.215232	NAGA	NAGA
ENSCAFG00000000989	2359.7	4188.01	1.7748	0.827658	0.00570068	0.0234484	SERINC1	SERINC1
ENSCAFG00000000990	1105.99	1485.55	1.34319	0.425667	0.599655	0.738173	TCF7	TCF7
ENSCAFG00000000992	924.195	679.47	0.735201	-0.443789	0.256107	0.420946	ATAD2	ATAD2
ENSCAFG00000000994	3133.8	2129.52	0.679533	-0.557385	0.0766267	0.177733	SKP1	SKP1
ENSCAFG00000000997	4.4534	323.113	72.5542	6.18099	1.90223e-10	4.93035e-09	FAM83A	FAM83A
ENSCAFG00000000998	732.583	1983.67	2.70777	1.43711	1.43052e-05	0.000136203	PHF1	PHF1
ENSCAFG00000001000	245.757	208.283	0.847518	-0.238684	0.491198	0.655111	-	-
ENSCAFG00000001001	242.102	330.576	1.36544	0.449364	0.236093	0.398027	ZHX1	ZHX1
ENSCAFG00000001003	463.61	163.948	0.353633	-1.49967	0.00166576	0.00853641	CENPM	CENPM
ENSCAFG00000001004	226.66	68.4259	0.301888	-1.72792	0.00121554	0.00654437	WDYHV1	WDYHV1
ENSCAFG00000001007	173.974	415.095	2.38596	1.25457	0.141844	0.278139	FBXO32	FBXO32
ENSCAFG00000001008	2421.94	3665.15	1.51331	0.597711	0.0769799	0.178438	CUTA	CUTA
ENSCAFG00000001010	5010.43	3405.76	0.679734	-0.556958	0.0932141	0.205562	PPP2CA	PPP2CA
ENSCAFG00000001013	10338.8	10672	1.03223	0.0457656	0.675681	0.796116	SREBF2	SREBF2
ENSCAFG00000001014	250.091	202.061	0.807948	-0.307666	0.624598	0.757712	SYNGAP1	SYNGAP1
ENSCAFG00000001015	5635.6	99.7679	0.0177032	-5.81985	2.37309e-08	4.16579e-07	ANXA13	ANXA13
ENSCAFG00000001017	562.577	546.756	0.971877	-0.041154	0.953218	0.974098	-	-
ENSCAFG00000001018	1425.68	381.32	0.267466	-1.90257	0.00182268	0.00917008	CCDC134	CCDC134
ENSCAFG00000001019	496.462	994.854	2.00389	1.0028	0.00289718	0.0134853	-	UBE2B
ENSCAFG00000001020	483.837	333.998	0.690311	-0.534682	0.355511	0.523705	CDKN2AIPNL	CDKN2AIPNL
ENSCAFG00000001021	2693.8	14195	5.2695	2.39766	2.59116e-08	4.50943e-07	PHF15	PHF15
ENSCAFG00000001022	4341.29	3391.25	0.781162	-0.356306	0.231456	0.392501	BAK1	BAK1
ENSCAFG00000001023	332.077	182.755	0.550339	-0.861608	0.717076	0.822834	MEI1	MEI1
ENSCAFG00000001027	928.039	1193.83	1.2864	0.363344	0.199152	0.352917	FAM91A1	FAM91A1
ENSCAFG00000001028	199.512	275.182	1.37927	0.463909	0.211269	0.367901	RNF217	RNF217
ENSCAFG00000001029	46.5278	476.806	10.2478	3.35724	5.98111e-12	1.98622e-10	TPD52L1	TPD52L1
ENSCAFG00000001030	1607.41	2180.22	1.35635	0.439732	0.135243	0.268802	HDDC2	HDDC2
ENSCAFG00000001034	280.792	695.148	2.47567	1.30782	0.0241455	0.0745065	SEC24A	SEC24A
ENSCAFG00000001038	1645.34	1673.83	1.01732	0.0247686	0.855655	0.915749	-	-
ENSCAFG00000001040	373.84	343.506	0.918859	-0.122085	0.832036	0.90076	TRMT12	TRMT12
ENSCAFG00000001043	2165.76	2128.5	0.982796	-0.0250364	0.996104	1	XRCC6	XRCC6
ENSCAFG00000001044	171.672	171.881	1.00122	0.00175242	0.979585	0.98962	TATDN1	TATDN1
ENSCAFG00000001045	3217.14	6780.58	2.10764	1.07563	0.00215254	0.0104818	NDUFB9	NDUFB9
ENSCAFG00000001046	1119.33	977.928	0.873674	-0.194833	0.474149	0.639473	DESI1	DESI1
ENSCAFG00000001047	868.544	452.153	0.520587	-0.941788	0.00906707	0.0343056	NCOA7	NCOA7
ENSCAFG00000001048	1617.03	1036.43	0.640949	-0.641718	0.0368942	0.102714	DDX46	DDX46
ENSCAFG00000001049	1715.02	1319.51	0.769383	-0.378226	0.250749	0.414611	PMM1	PMM1
ENSCAFG00000001050	200.621	1392.48	6.94086	2.79512	6.71155e-09	1.31733e-07	MTSS1	MTSS1
ENSCAFG00000001053	1801.63	846.539	0.469874	-1.08966	0.000793799	0.00458235	POLR3H	POLR3H
ENSCAFG00000001056	3370.56	4996	1.48225	0.567786	0.580403	0.72528	SQLE	SQLE
ENSCAFG00000001057	213.078	194.289	0.911818	-0.133182	0.675815	0.796196	TRMT11	TRMT11
ENSCAFG00000001058	1406.11	3626.04	2.57878	1.36669	0.000114946	0.000879238	TXNDC15	TXNDC15
ENSCAFG00000001065	378.617	85.2377	0.225129	-2.15118	0.00731105	0.0287652	PITX1	PITX1
ENSCAFG00000001068	2725.07	2365.52	0.868058	-0.204136	0.660556	0.784494	RNF146	RNF146
ENSCAFG00000001069	1835.43	921.906	0.502285	-0.993423	0.000961336	0.00538863	ECHDC1	ECHDC1
ENSCAFG00000001070	1617.9	2627.41	1.62397	0.699522	0.041906	0.112759	KIAA0196	KIAA0196
ENSCAFG00000001075	8345.88	11606.9	1.39074	0.475852	0.138283	0.272877	ACO2	ACO2
ENSCAFG00000001076	18752.1	6386.44	0.340573	-1.55396	8.92803e-07	1.13877e-05	H2AFY	H2AFY
ENSCAFG00000001077	3871	3681.38	0.951015	-0.0724599	0.405328	0.575045	TRIB1	TRIB1
ENSCAFG00000001082	824.398	46.4103	0.056296	-4.15082	8.11017e-22	8.33698e-20	FAM84B	FAM84B
ENSCAFG00000001086	9158.72	3537.14	0.386204	-1.37256	2.53629e-06	2.95819e-05	MYC	MYC
ENSCAFG00000001090	2887.68	2886.25	0.999504	-0.000716216	0.827334	0.897715	PHF5A	PHF5A
ENSCAFG00000001091	271.797	96.3622	0.354537	-1.49599	0.00332388	0.0151108	TGFBI	TGFBI
ENSCAFG00000001092	677.652	901.641	1.33054	0.41201	0.217471	0.375522	TOB2	TOB2
ENSCAFG00000001093	1696.55	1730.68	1.02012	0.0287398	0.871593	0.925296	FAM49B	FAM49B
ENSCAFG00000001094	598.782	758.718	1.2671	0.341535	0.295654	0.463804	SMAD5	SMAD5
ENSCAFG00000001095	247.967	529.747	2.13636	1.09516	0.00142114	0.00749173	TEF	TEF
ENSCAFG00000001096	1080.57	2273.35	2.10383	1.07302	0.00209783	0.0102732	ASAP1	ASAP1
ENSCAFG00000001098	450.484	257.005	0.570509	-0.809679	0.0510637	0.131035	LDHB	LDHB
ENSCAFG00000001100	866.526	1374.34	1.58603	0.665419	0.0653511	0.157128	EFR3A	EFR3A
ENSCAFG00000001104	2784.26	983.28	0.353157	-1.50162	0.00229908	0.0110638	RANGAP1	RANGAP1
ENSCAFG00000001114	1294.11	298.683	0.230802	-2.11527	5.97285e-08	9.6216e-07	ARHGAP18	ARHGAP18
ENSCAFG00000001115	714.629	663.935	0.929063	-0.106152	0.908882	0.948691	-	L3MBTL3
ENSCAFG00000001117	227.383	3.10263	0.013645	-6.19549	3.38635e-19	2.65009e-17	TMEM200A	TMEM200A
ENSCAFG00000001120	1419.77	1051.94	0.740924	-0.432602	0.100737	0.21766	L3MBTL2	L3MBTL2
ENSCAFG00000001124	510.045	918.324	1.80048	0.848378	0.02371	0.0735367	PHF20L1	PHF20L1
ENSCAFG00000001125	5295.78	3533.02	0.667139	-0.583941	0.0808404	0.184565	EP300	EP300
ENSCAFG00000001126	615.429	5478.3	8.90159	3.15406	3.70147e-20	3.20706e-18	KLHL3	KLHL3
ENSCAFG00000001130	9136.38	13058.5	1.42928	0.515293	0.112193	0.234799	ITPR3	ITPR3
ENSCAFG00000001132	3885.31	2579.09	0.663806	-0.591166	0.109533	0.230966	HNRNPA0	HNRNPA0
ENSCAFG00000001134	827.831	763.782	0.922631	-0.116175	0.923474	0.956408	XPNPEP3	XPNPEP3
ENSCAFG00000001136	427.496	199.555	0.466799	-1.09913	0.00305394	0.0141121	EPB41L2	EPB41L2
ENSCAFG00000001139	2499.32	3073.22	1.22962	0.298216	0.453531	0.620357	ST13	ST13
ENSCAFG00000001141	17250.7	27119.3	1.57207	0.652662	0.581556	0.726047	NDRG1	NDRG1
ENSCAFG00000001142	646.991	1070.79	1.65502	0.726853	0.0273432	0.0818945	SLC25A17	SLC25A17
ENSCAFG00000001145	1356.63	1406	1.03639	0.0515642	0.98271	0.991446	TRIM11	TRIM11
ENSCAFG00000001147	387.975	317.234	0.817668	-0.290413	0.480638	0.64507	AKAP7	AKAP7
ENSCAFG00000001148	1574.25	2244.3	1.42563	0.511602	0.497804	0.66106	ST3GAL1	ST3GAL1
ENSCAFG00000001149	326.426	536.808	1.6445	0.717648	0.0296511	0.0872557	CATL1_CANFA	CTSL1
ENSCAFG00000001152	182.369	138.617	0.760091	-0.395756	0.361572	0.529886	FAM13B	FAM13B
ENSCAFG00000001154	2457.46	2768.66	1.12663	0.172019	0.610588	0.746992	MKL1	MKL1
ENSCAFG00000001159	333.616	316.384	0.948348	-0.076512	0.734987	0.83584	ZFAT	ZFAT
ENSCAFG00000001161	372.626	504.314	1.35341	0.436594	0.232902	0.394237	OBSCN	-
ENSCAFG00000001167	1106.62	514.877	0.465269	-1.10386	0.00159951	0.00825269	IBA57	IBA57
ENSCAFG00000001172	2910.07	3461.26	1.18941	0.250241	0.558909	0.709948	SGSM3	SGSM3
ENSCAFG00000001174	7297.43	9161.77	1.25548	0.328239	0.386057	0.555171	GUK1	GUK1
ENSCAFG00000001176	3714.53	3596.97	0.968353	-0.0463952	0.697823	0.809699	MRPL55	MRPL55
ENSCAFG00000001177	3576.85	2346.76	0.656097	-0.608019	0.047146	0.123596	C1orf35	C1orf35
ENSCAFG00000001181	879.69	1010.98	1.14925	0.20069	0.746062	0.843876	TRAPPC9	TRAPPC9
ENSCAFG00000001186	2451.39	1455.99	0.593944	-0.751601	0.013209	0.0460151	-	BRD8
ENSCAFG00000001187	2132.94	1779.45	0.834272	-0.26141	0.337499	0.506603	JMJD4	JMJD4
ENSCAFG00000001191	2274.68	2417.25	1.06268	0.0877073	0.80256	0.882324	LEMD2	LEMD2
ENSCAFG00000001196	998.199	925.124	0.926793	-0.109681	0.662829	0.786166	EIF2C2	AGO2
ENSCAFG00000001198	355.563	372.686	1.04816	0.0678579	0.869519	0.924631	AAED1	AAED1
ENSCAFG00000001201	104.011	251.056	2.41373	1.27127	0.00471525	0.0200617	CDC14B	CDC14B
ENSCAFG00000001204	1358.6	861.383	0.634023	-0.657392	0.312816	0.48241	KIF20A	KIF20A
ENSCAFG00000001205	434.35	493.088	1.13523	0.182987	0.532748	0.689009	HABP4	HABP4
ENSCAFG00000001207	89.5207	85.6564	0.956833	-0.0636605	1	1	-	-
ENSCAFG00000001208	281.033	449.038	1.59781	0.676095	0.0830298	0.188605	-	-
ENSCAFG00000001209	1034.48	712.499	0.688751	-0.537946	0.0777456	0.179527	CDC23	CDC23
ENSCAFG00000001210	162.441	350.423	2.15723	1.10918	0.0123323	0.043473	-	-
ENSCAFG00000001211	21525.8	53247.9	2.47369	1.30666	0.0453532	0.119986	HMGA1_CANFA	HMGA1
ENSCAFG00000001212	2824.29	2084.2	0.737958	-0.43839	0.187373	0.338269	NUDT3	NUDT3
ENSCAFG00000001213	687.662	285.535	0.415225	-1.26803	0.00117476	0.00637006	ZNF367	ZNF367
ENSCAFG00000001214	2786.37	3199.26	1.14818	0.199352	0.532258	0.688725	RPS10	RPS10
ENSCAFG00000001216	75.5617	91.5926	1.21216	0.277576	0.635237	0.765339	SLC35D2	SLC35D2
ENSCAFG00000001217	2420.71	3776.29	1.55999	0.641539	0.0650143	0.156535	PTK2	PTK2
ENSCAFG00000001219	253.808	412.144	1.62384	0.699412	0.235386	0.397002	-	ERCC6L2
ENSCAFG00000001220	141.452	93.3926	0.660241	-0.598934	0.354367	0.523058	CDC25C	CDC25C
ENSCAFG00000001221	51.0024	361.617	7.09019	2.82582	0.00107862	0.00593097	PACSIN1	PACSIN1
ENSCAFG00000001225	1068.67	1505.04	1.40834	0.493994	0.194801	0.347185	FAM53C	FAM53C
ENSCAFG00000001228	1942.64	3192.51	1.64338	0.716669	0.0275737	0.0824017	DENND3	DENND3
ENSCAFG00000001229	3196.09	4317.21	1.35078	0.433791	0.1755	0.323233	C6orf106	C6orf106
ENSCAFG00000001230	51.1082	124.701	2.43994	1.28685	0.0623888	0.151841	GNG5P2	GNG5
ENSCAFG00000001231	828.528	388.317	0.468683	-1.09332	0.00335176	0.0152075	RU1C_CANFA	-
ENSCAFG00000001232	1687.15	6994.04	4.14548	2.05154	5.52325e-10	1.32667e-08	SLC45A4	SLC45A4
ENSCAFG00000001233	2491.11	1818.84	0.730133	-0.453769	0.239536	0.401989	KDM3B	KDM3B
ENSCAFG00000001234	1496.99	791.131	0.528482	-0.920073	0.00556608	0.0229653	UHRF1BP1	UHRF1BP1
ENSCAFG00000001237	103.705	67.2285	0.648267	-0.62534	0.1375	0.271906	PTP4A3	PTP4A3
ENSCAFG00000001239	1341.94	768.878	0.572959	-0.803497	0.0107391	0.0390951	TAF11	TAF11
ENSCAFG00000001246	337.839	480.118	1.42115	0.507054	0.197084	0.350173	C9DRQ1_CANFA	PTCH1
ENSCAFG00000001254	9177.89	20571.8	2.24145	1.16443	0.149468	0.288702	EGR1	EGR1
ENSCAFG00000001255	5148.11	4787.91	0.930032	-0.104648	0.664619	0.78775	TNRC6B	TNRC6B
ENSCAFG00000001264	89.1906	59.325	0.665149	-0.588251	0.234408	0.395847	TSNARE1	TSNARE1
ENSCAFG00000001277	1186.01	836.99	0.705719	-0.502834	0.13851	0.27324	ANKS1A	ANKS1A
ENSCAFG00000001282	80.3371	55.0669	0.685448	-0.544882	0.36813	0.536451	ETF1	ETF1
ENSCAFG00000001286	323.94	735.302	2.26987	1.18261	0.00336782	0.0152602	FANCC	FANCC
ENSCAFG00000001287	494.952	107.235	0.216658	-2.20651	5.70844e-07	7.58416e-06	TCP11	TCP11
ENSCAFG00000001288	782.301	826.881	1.05699	0.079955	0.696352	0.808798	FAM83F	FAM83F
ENSCAFG00000001289	2825.78	334.751	0.118463	-3.07749	1.173e-18	8.7291e-17	LY6E	LY6E
ENSCAFG00000001290	364.715	2764.1	7.5788	2.92197	9.61724e-16	5.05009e-14	AKR1B1	AKR1B1
ENSCAFG00000001293	17900.1	6351.01	0.354803	-1.49491	3.20508e-06	3.61316e-05	HSPA9	HSPA9
ENSCAFG00000001296	35.8	450.095	12.5725	3.6522	2.66275e-07	3.80119e-06	GRAP2	GRAP2
ENSCAFG00000001297	517.344	1366.33	2.64105	1.40111	0.00104788	0.00577894	RHPN1	RHPN1
ENSCAFG00000001298	273.577	24.681	0.0902158	-3.47048	2.02633e-10	5.19648e-09	SCUBE3	SCUBE3
ENSCAFG00000001299	585.405	600.261	1.02538	0.0361537	0.922293	0.955858	ZC3H3	ZC3H3
ENSCAFG00000001300	245.178	455.289	1.85698	0.892956	0.0107564	0.0391462	SLC35B4	SLC35B4
ENSCAFG00000001301	8238.3	4285.2	0.520156	-0.942983	0.00065079	0.00387168	-	GSDMD
ENSCAFG00000001304	1692.12	1277.54	0.754993	-0.405465	0.150938	0.290893	ZNF76	ZNF76
ENSCAFG00000001305	379.571	13.1238	0.0345753	-4.85412	1.37346e-20	1.27176e-18	FBP1	FBP1
ENSCAFG00000001306	21.549	96.015	4.45566	2.15564	0.00220527	0.0106924	LRGUK	LRGUK
ENSCAFG00000001307	147.67	68.6612	0.464964	-1.10481	0.0482641	0.125578	DEF6	DEF6
ENSCAFG00000001308	2962.22	3088.71	1.0427	0.0603259	0.870493	0.925088	EXOC4	EXOC4
ENSCAFG00000001310	3343.73	6078.12	1.81776	0.862164	0.00555895	0.0229588	PPARD_CANFA	PPARD
ENSCAFG00000001312	6067.76	5712.59	0.941467	-0.0870179	0.731405	0.833437	CHCHD3	CHCHD3
ENSCAFG00000001313	1773.16	1343.11	0.757468	-0.400743	0.228589	0.389753	FANCE	FANCE
ENSCAFG00000001315	33289.2	21613.7	0.649268	-0.623113	0.0249254	0.0762921	CTNNA1	CTNNA1
ENSCAFG00000001316	1214.24	1018.65	0.838918	-0.253398	0.525107	0.683795	E2JE41_CANFA	DAPK1
ENSCAFG00000001317	23068.3	32181.4	1.39505	0.480313	0.20573	0.361354	EEF1D	EEF1D
ENSCAFG00000001318	10781	12754.3	1.18304	0.242496	0.593	0.733629	RPL10A	RPL10A
ENSCAFG00000001319	263.871	817.109	3.09663	1.6307	1.47223e-05	0.000139625	TIGD5	TIGD5
ENSCAFG00000001324	34422.2	23109.5	0.671353	-0.574857	0.0349866	0.0988098	ATF4	ATF4
ENSCAFG00000001325	2090.48	1199.9	0.573981	-0.800925	0.0047183	0.0200677	PYCRL	PYCRL
ENSCAFG00000001326	1464.2	1917.59	1.30965	0.389183	0.280014	0.447965	TEAD3	TEAD3
ENSCAFG00000001330	2086.26	3136.45	1.50338	0.588214	0.0998233	0.216186	SIL1	SIL1
ENSCAFG00000001331	664.835	1669.08	2.51052	1.32798	9.01163e-05	0.000712589	ZCCHC6	ZCCHC6
ENSCAFG00000001332	2155.11	1718.24	0.797286	-0.326831	0.301583	0.470558	TAB1	TAB1
ENSCAFG00000001333	8174.7	5947.56	0.727557	-0.458867	0.105307	0.224456	TSTA3	TSTA3
ENSCAFG00000001336	785.926	1163.08	1.47989	0.56549	0.0967829	0.211299	ISCA1	ISCA1
ENSCAFG00000001337	2537.44	2278.67	0.89802	-0.155181	0.493694	0.657421	SYNGR1	SYNGR1
ENSCAFG00000001338	203.52	162.465	0.798275	-0.325042	0.561188	0.711679	MAPK15	MAPK15
ENSCAFG00000001341	63.9267	98.7032	1.54401	0.62668	0.441548	0.609238	-	-
ENSCAFG00000001343	1171.37	2013.26	1.71872	0.781331	0.0529638	0.134771	FKBP5	FKBP5
ENSCAFG00000001344	786.263	577.774	0.734836	-0.444506	0.177868	0.326504	NAA35	NAA35
ENSCAFG00000001345	4254.94	3205.92	0.753458	-0.408401	0.292224	0.460982	MATR3	MATR3
ENSCAFG00000001346	43172.7	48222.7	1.11697	0.159594	0.631202	0.762873	RPL3	RPL3
ENSCAFG00000001350	24829	7902.94	0.318295	-1.65157	0.000168648	0.00122277	GOLM1	GOLM1
ENSCAFG00000001352	47.6593	53.6314	1.12531	0.17032	0.962381	0.980075	-	-
ENSCAFG00000001355	267.536	248.616	0.929282	-0.105812	0.929821	0.960382	KIAA2026	KIAA2026
ENSCAFG00000001356	369.747	1636.11	4.42496	2.14566	8.01791e-08	1.25981e-06	PDGFB_CANFA	PDGFB
ENSCAFG00000001358	189.413	152.229	0.803689	-0.31529	0.488363	0.652766	AGTPBP1	AGTPBP1
ENSCAFG00000001360	1729.31	1346.15	0.778436	-0.36135	0.138755	0.27363	CBX7	CBX7
ENSCAFG00000001364	1585.2	1589.36	1.00263	0.00378373	0.886025	0.934669	SRPK1	SRPK1
ENSCAFG00000001367	1649.29	780.518	0.473245	-1.07934	0.00102301	0.00566886	NPTXR	NPTXR
ENSCAFG00000001370	202.668	279.676	1.37997	0.464634	0.32215	0.491312	DNAL4	DNAL4
ENSCAFG00000001371	6752.02	4659.64	0.69011	-0.535102	0.0254837	0.0777066	SUN2	SUN2
ENSCAFG00000001372	8258.59	7044.61	0.853004	-0.229375	0.479226	0.644101	-	SCRIB
ENSCAFG00000001377	1558.44	1031.55	0.661913	-0.595286	0.0764599	0.177504	GTPBP1	GTPBP1
ENSCAFG00000001378	477.943	564.193	1.18046	0.239351	0.402919	0.57243	MK14_CANFA	MAPK14
ENSCAFG00000001379	780.47	788.105	1.00978	0.0140438	0.919236	0.95466	JOSD1	JOSD1
ENSCAFG00000001381	406.686	805.025	1.97947	0.985117	0.00262861	0.0124405	UHRF2	UHRF2
ENSCAFG00000001382	2836.66	1097.95	0.387059	-1.36938	3.37921e-05	0.000295315	MAPK13	MAPK13
ENSCAFG00000001383	1481.92	1357.79	0.916237	-0.126207	0.583896	0.727546	-	-
ENSCAFG00000001384	436.16	346.74	0.794984	-0.331003	0.45366	0.620418	CBY1	CBY1
ENSCAFG00000001386	925.123	494.954	0.535014	-0.902351	0.0343783	0.097543	BRPF3	BRPF3
ENSCAFG00000001388	911.196	1154.42	1.26692	0.341329	0.254131	0.418606	-	-
ENSCAFG00000001390	121.038	85.9705	0.710275	-0.49355	0.490499	0.654682	RMI1	RMI1
ENSCAFG00000001394	87.54	12.8643	0.146953	-2.76657	0.000307759	0.00203884	ETV7	ETV7
ENSCAFG00000001395	6495.08	8184.34	1.26008	0.333519	0.104559	0.223176	DDX17	DDX17
ENSCAFG00000001396	99.5539	68.7183	0.690263	-0.534782	0.461654	0.627999	-	-
ENSCAFG00000001397	903.677	1376.06	1.52274	0.606665	0.0758011	0.176346	-	-
ENSCAFG00000001398	299.794	169.76	0.566254	-0.820478	0.0587267	0.145319	KCTD20	KCTD20
ENSCAFG00000001399	10304.2	8377.41	0.813009	-0.298657	0.388234	0.557271	-	-
ENSCAFG00000001400	9171.24	7512.98	0.819189	-0.287732	0.274638	0.442764	PUF60	PUF60
ENSCAFG00000001402	326.254	483.438	1.48178	0.567335	0.109709	0.231077	KDELR3	KDELR3
ENSCAFG00000001403	4597.38	266.827	0.0580388	-4.10684	4.12521e-11	1.18857e-09	PODXL	PODXL
ENSCAFG00000001404	2456.35	2987.22	1.21612	0.28229	0.38432	0.553593	C9orf64	C9orf64
ENSCAFG00000001405	949.888	1292.26	1.36043	0.444068	0.111763	0.234143	NRBP2	NRBP2
ENSCAFG00000001406	935.546	2044.69	2.18556	1.128	0.000951037	0.00533584	MKLN1	MKLN1
ENSCAFG00000001411	486.863	422.941	0.868706	-0.203059	0.631326	0.762873	STK38	STK38
ENSCAFG00000001413	1591.68	1894.59	1.19031	0.251336	0.389758	0.558837	CSNK1E	CSNK1E
ENSCAFG00000001414	5930.05	3533.12	0.595799	-0.747102	0.0177547	0.0580967	SRSF3	SRSF3
ENSCAFG00000001417	30.2403	94.3653	3.12051	1.64178	0.0207908	0.0661575	KIF27	KIF27
ENSCAFG00000001420	3000.98	4667.56	1.55534	0.637233	0.0329436	0.0945142	TMEM184B	TMEM184B
ENSCAFG00000001422	209.322	427.529	2.04245	1.0303	0.0303487	0.0887486	-	-
ENSCAFG00000001424	714.877	877.846	1.22797	0.296273	0.246144	0.409172	PLA2G6	PLA2G6
ENSCAFG00000001425	105.605	61.4173	0.581575	-0.781962	0.167799	0.312824	GKAP1	GKAP1
ENSCAFG00000001426	1155.35	1276.57	1.10492	0.143946	1	1	COPG2	COPG2
ENSCAFG00000001427	451.682	16.2445	0.0359644	-4.79729	0.00345134	0.0155424	BAIAP2L2	BAIAP2L2
ENSCAFG00000001428	1742.33	1226.51	0.703952	-0.506451	0.0811167	0.184991	PPIL1	PPIL1
ENSCAFG00000001429	134.502	23.3171	0.173359	-2.52817	0.0512286	0.131347	SLC16A8	SLC16A8
ENSCAFG00000001431	2673.92	707.91	0.264746	-1.91732	5.87729e-09	1.17256e-07	PICK1	PICK1
ENSCAFG00000001432	584.723	1358.63	2.32354	1.21633	0.00135876	0.00721616	C6orf89	C6orf89
ENSCAFG00000001433	37727.2	53162.4	1.40913	0.494802	0.148899	0.28797	PLEC	PLEC
ENSCAFG00000001434	425.227	464.578	1.09254	0.127689	0.748211	0.84544	KDM4C	KDM4C
ENSCAFG00000001435	4265.07	4055.58	0.950882	-0.0726616	0.804026	0.882977	UBQLN1	UBQLN1
ENSCAFG00000001436	289.771	84.8414	0.292788	-1.77207	0.000227466	0.00157937	SOX10	SOX10
ENSCAFG00000001437	3555.22	2537.12	0.713633	-0.486746	0.187455	0.338368	POLR2F	POLR2F
ENSCAFG00000001439	783.521	815.37	1.04065	0.057484	0.645688	0.774544	C22orf23	C22orf23
ENSCAFG00000001441	10786.4	15139.5	1.40358	0.489112	0.148428	0.287425	MTCH1	MTCH1
ENSCAFG00000001442	2812.65	2413.85	0.858211	-0.220595	0.625298	0.758032	-	MICALL1
ENSCAFG00000001443	826.857	852.685	1.03124	0.0443746	0.97186	0.985041	EIF3L	EIF3L
ENSCAFG00000001445	4870.66	4322.23	0.887401	-0.172342	0.722448	0.82696	GRINA	GRINA
ENSCAFG00000001446	135.9	13.3159	0.0979826	-3.35133	5.79033e-07	7.66776e-06	FRMD3	FRMD3
ENSCAFG00000001448	3132.33	1522.82	0.486163	-1.04049	0.00349127	0.0157023	PIM1	PIM1
ENSCAFG00000001453	1831.88	390.469	0.213153	-2.23004	9.94712e-10	2.27658e-08	RASEF	RASEF
ENSCAFG00000001456	3945.25	1037.06	0.262864	-1.92761	0.00146763	0.00768667	GCAT	GCAT
ENSCAFG00000001458	505.75	388.042	0.767262	-0.38221	0.225225	0.385328	TBC1D22B	TBC1D22B
ENSCAFG00000001459	750.651	660.943	0.880494	-0.183616	0.700921	0.811543	CEP41	CEP41
ENSCAFG00000001460	1960.61	51.5174	0.0262762	-5.2501	2.40697e-41	1.26942e-38	PTPRD	PTPRD
ENSCAFG00000001462	929.021	704.458	0.758279	-0.399198	0.228614	0.389753	TLE1	TLE1
ENSCAFG00000001473	292.122	247.179	0.84615	-0.241015	0.556155	0.707684	-	-
ENSCAFG00000001475	946.988	1251.96	1.32204	0.402768	0.306521	0.475414	-	-
ENSCAFG00000001477	5195.26	3002.37	0.577905	-0.791095	0.012053	0.0427414	FTSJD2	CMTR1
ENSCAFG00000001480	3665.43	4015.78	1.09558	0.131698	0.902084	0.945011	TRIOBP	TRIOBP
ENSCAFG00000001484	344.631	82.8861	0.240507	-2.05585	9.6262e-06	9.61827e-05	LGALS2	LGALS2
ENSCAFG00000001487	875.357	20080.8	22.9401	4.5198	7.29064e-18	5.0825e-16	E2RJL1_CANFA	LGALS1
ENSCAFG00000001488	196.109	2568.86	13.0991	3.7114	0.000167351	0.0012141	MDGA1	MDGA1
ENSCAFG00000001489	1889.96	1884.78	0.997259	-0.00396033	0.83204	0.90076	ZFAND3	ZFAND3
ENSCAFG00000001490	1164.48	1055.35	0.906282	-0.141967	0.383969	0.553349	SH3BP1	SH3BP1
ENSCAFG00000001492	118.979	183.531	1.54255	0.625316	0.136238	0.270086	BTBD9	BTBD9
ENSCAFG00000001495	474.736	552.039	1.16283	0.217646	0.580183	0.725154	TMEM209	TMEM209
ENSCAFG00000001496	1010.92	1347.05	1.3325	0.414136	0.357876	0.525995	GGA1	GGA1
ENSCAFG00000001497	295.439	431.236	1.45964	0.545617	0.186508	0.337241	KLHDC10	KLHDC10
ENSCAFG00000001499	308.093	204.131	0.662563	-0.59387	0.14596	0.284072	-	-
ENSCAFG00000001500	4157.77	4679.06	1.12538	0.170406	0.639598	0.769445	-	OPLAH
ENSCAFG00000001501	2701.75	1167.11	0.431983	-1.21095	0.000138402	0.00102869	CDC42EP1	CDC42EP1
ENSCAFG00000001502	3626.54	2162.12	0.596194	-0.746147	0.00940886	0.035236	-	CARD10
ENSCAFG00000001505	692.051	1432.59	2.07007	1.04968	0.00184608	0.00926479	UBE2H	UBE2H
ENSCAFG00000001507	2154.88	1013.89	0.470511	-1.0877	0.00235846	0.0113031	NRF1	NRF1
ENSCAFG00000001512	60.9668	50.7634	0.832641	-0.264233	0.986054	0.993508	TMPRSS6	TMPRSS6
ENSCAFG00000001513	597.601	225.714	0.3777	-1.40469	0.000205933	0.00145622	KCTD17	KCTD17
ENSCAFG00000001514	2427.82	2913.46	1.20003	0.263074	0.618598	0.752466	MPST	MPST
ENSCAFG00000001515	154.843	80.8346	0.522044	-0.937758	0.0507329	0.130352	FAM40B	STRIP2
ENSCAFG00000001516	1027.4	689.759	0.671367	-0.574826	0.323045	0.49197	TST	TST
ENSCAFG00000001520	274.751	171.135	0.622875	-0.682985	0.0622867	0.151714	NFIB	NFIB
ENSCAFG00000001521	2787.12	2934.83	1.053	0.0744988	0.982221	0.991045	EXOSC4	EXOSC4
ENSCAFG00000001523	12033.8	15397.7	1.27954	0.355627	0.230298	0.391578	GPAA1	GPAA1
ENSCAFG00000001524	810.944	494.154	0.609356	-0.714643	0.0770717	0.178514	AHCYL2	AHCYL2
ENSCAFG00000001526	443.392	1597.31	3.60249	1.84899	1.68585e-06	2.03881e-05	IFT27	IFT27
ENSCAFG00000001530	719.805	1175.16	1.63262	0.707185	0.0736053	0.172528	-	-
ENSCAFG00000001531	2663.07	49.5491	0.018606	-5.74809	1.30689e-20	1.21943e-18	SMO	SMO
ENSCAFG00000001533	191.982	21.0332	0.109558	-3.19023	3.53034e-07	4.89406e-06	TSPAN33	TSPAN33
ENSCAFG00000001534	1032.43	1170.83	1.13406	0.181492	0.329548	0.498245	TLE4	TLE4
ENSCAFG00000001536	3589.61	3848.65	1.07216	0.100527	0.890432	0.9375	SHARPIN	SHARPIN
ENSCAFG00000001537	1.80377	222.162	123.165	6.94445	1.84983e-19	1.48599e-17	FREM1	FREM1
ENSCAFG00000001540	1402.9	1903.13	1.35657	0.439963	0.231414	0.392501	-	-
ENSCAFG00000001541	1268.49	496.898	0.391725	-1.35209	0.000163852	0.00119515	-	-
ENSCAFG00000001543	4590.4	3448.85	0.751319	-0.412502	0.0773134	0.178835	TNPO3	TNPO3
ENSCAFG00000001544	11367	21009.9	1.84833	0.886219	0.0189075	0.0612904	EIF3D	EIF3D
ENSCAFG00000001545	237.274	15.267	0.064343	-3.95807	5.55107e-12	1.84985e-10	TTC39B	TTC39B
ENSCAFG00000001546	3323.13	4714.04	1.41855	0.504419	0.113408	0.23649	-	MROH1
ENSCAFG00000001548	345.432	465.904	1.34876	0.431628	0.329243	0.497968	SNAPC3	SNAPC3
ENSCAFG00000001549	238.568	257.995	1.08143	0.112939	0.947538	0.97101	SAYSD1	SAYSD1
ENSCAFG00000001550	80.6067	54.7529	0.67926	-0.557965	0.446981	0.614897	FOXRED2	FOXRED2
ENSCAFG00000001551	1830.86	1214.54	0.66337	-0.592114	0.0588774	0.145455	PSIP1	PSIP1
ENSCAFG00000001553	3204.68	3195.09	0.99701	-0.00432022	0.955405	0.975425	TXN2	TXN2
ENSCAFG00000001554	4121.62	4187.7	1.01603	0.0229476	0.879202	0.930295	-	-
ENSCAFG00000001559	233.534	71.4005	0.305739	-1.70963	0.00576901	0.0236652	-	-
ENSCAFG00000001562	232.366	1161.77	4.99974	2.32185	8.13243e-06	8.26184e-05	BNC2	BNC2
ENSCAFG00000001563	2977.81	2336.75	0.784722	-0.349747	0.211598	0.368195	HSF1	HSF1
ENSCAFG00000001568	621.621	168.42	0.270937	-1.88397	2.48844e-06	2.90517e-05	MOCS1	MOCS1
ENSCAFG00000001569	685.249	246.445	0.359643	-1.47536	0.000561482	0.00341564	-	RECQL4
ENSCAFG00000001570	22355.3	3609.9	0.161478	-2.63059	2.42978e-09	5.19811e-08	PSAT1	PSAT1
ENSCAFG00000001572	126.076	9.76056	0.0774183	-3.69118	5.10237e-07	6.85401e-06	UNC5CL	UNC5CL
ENSCAFG00000001576	2489.39	1699.04	0.682514	-0.55107	0.0543301	0.137182	FBXL6	FBXL6
ENSCAFG00000001577	214.064	190.017	0.887667	-0.171909	0.653746	0.780352	CEP78	CEP78
ENSCAFG00000001578	601.508	371.979	0.618411	-0.693363	0.0751305	0.175135	C6orf130	OARD1
ENSCAFG00000001579	254.047	454.079	1.78738	0.837849	0.0382903	0.105272	GNAQ	GNAQ
ENSCAFG00000001580	657.061	1156.51	1.76013	0.815684	0.0204359	0.0652506	NFYA	NFYA
ENSCAFG00000001581	6.26585	863.812	137.86	7.10706	2.14785e-07	3.11351e-06	ADAMTSL1	ADAMTSL1
ENSCAFG00000001582	65.3902	55.6261	0.850679	-0.233314	0.828378	0.898607	-	-
ENSCAFG00000001585	30.2904	2235.25	73.794	6.20543	1.05503e-12	3.78626e-11	-	FLNC
ENSCAFG00000001588	5002.15	3467.2	0.693141	-0.528779	0.0444328	0.118195	-	-
ENSCAFG00000001589	441.887	7.96366	0.0180219	-5.7941	1.9072e-09	4.17586e-08	TREML2	TREML2
ENSCAFG00000001595	158.616	258.137	1.62743	0.702598	0.127989	0.258148	ADCK5	ADCK5
ENSCAFG00000001596	3074.92	4240.74	1.37914	0.463769	0.230354	0.391618	FOXP4	FOXP4
ENSCAFG00000001597	1428.61	4779.57	3.34561	1.74227	1.92133e-08	3.43742e-07	MDFI	MDFI
ENSCAFG00000001598	210.43	278.777	1.32479	0.405766	0.349698	0.518696	HAUS6	HAUS6
ENSCAFG00000001599	1214.37	1946.53	1.60291	0.680698	0.0419385	0.112772	TFEB	TFEB
ENSCAFG00000001600	8167.23	6888.06	0.843377	-0.24575	0.291802	0.460599	CPSF1	CPSF1
ENSCAFG00000001601	5353.01	9046.82	1.69004	0.75706	0.00271293	0.0127798	PLIN2	PLIN2
ENSCAFG00000001604	131.079	320.603	2.44587	1.29035	0.0235042	0.0731115	PRICKLE4	PRICKLE4
ENSCAFG00000001605	3362.53	1577.85	0.469246	-1.09158	0.00142414	0.00749915	TOMM6	TOMM6
ENSCAFG00000001607	1803.69	100.36	0.0556417	-4.16769	3.82095e-17	2.41396e-15	SLC39A4	SLC39A4
ENSCAFG00000001608	488.952	832.874	1.70339	0.768405	0.0188161	0.0610267	-	-
ENSCAFG00000001609	200.042	295.03	1.47484	0.560557	0.111656	0.233959	USP49	USP49
ENSCAFG00000001610	6000.73	5697.59	0.949483	-0.0747865	0.945079	0.969805	VPS28	VPS28
ENSCAFG00000001611	430.422	291.394	0.676997	-0.562779	0.1228	0.25039	IRF5	IRF5
ENSCAFG00000001612	874.014	919.278	1.05179	0.0728463	0.66376	0.786962	DENND4C	DENND4C
ENSCAFG00000001613	420.946	315.634	0.74982	-0.415384	0.250449	0.414341	MED20	MED20
ENSCAFG00000001614	2798.47	1581.97	0.565299	-0.822913	0.00708556	0.0280326	BYSL	BYSL
ENSCAFG00000001615	12853.3	11808	0.918672	-0.122378	0.834474	0.901993	RPS6	RPS6
ENSCAFG00000001617	480.609	975.154	2.02899	1.02076	0.00923833	0.0347692	VPS13A	VPS13A
ENSCAFG00000001618	3279.54	3403.1	1.03768	0.0533557	0.974394	0.986348	CCND3	CCND3
ENSCAFG00000001620	4415.35	6559.94	1.48571	0.571154	0.0744038	0.173952	ATP6V1F	ATP6V1F
ENSCAFG00000001621	1264.51	454.249	0.359229	-1.47702	1.1013e-05	0.000107819	TONSL	TONSL
ENSCAFG00000001622	902.319	486.019	0.538633	-0.892624	0.0115562	0.0414112	TAF8	TAF8
ENSCAFG00000001624	1433.46	1711.5	1.19396	0.255757	0.506111	0.667804	CYHR1	CYHR1
ENSCAFG00000001627	2141.39	4222.58	1.97188	0.979573	0.00113734	0.00619486	KIFC2	KIFC2
ENSCAFG00000001630	32470.6	39834.6	1.22679	0.294891	0.76527	0.856142	MYH9	MYH9
ENSCAFG00000001632	309.33	500.415	1.61774	0.693976	0.0597608	0.147038	FOXH1	FOXH1
ENSCAFG00000001634	105.559	55.6644	0.527328	-0.923228	0.114693	0.238242	-	-
ENSCAFG00000001635	647.069	396.636	0.612973	-0.706105	0.0634629	0.153623	MLLT3	MLLT3
ENSCAFG00000001636	1087.63	1316.62	1.21055	0.275662	0.461357	0.62789	PPP1R16A	PPP1R16A
ENSCAFG00000001638	855.179	445.778	0.521268	-0.939902	0.00935583	0.0350916	MRPS10	MRPS10
ENSCAFG00000001640	3890.29	22345.4	5.7439	2.52203	2.91482e-08	5.02227e-07	CALU	CALU
ENSCAFG00000001642	76.1834	211.078	2.77066	1.47023	0.0196278	0.0631359	TRERF1	TRERF1
ENSCAFG00000001645	224.807	699.017	3.10941	1.63664	0.0311679	0.0905331	FAM71F2	FAM71F2
ENSCAFG00000001648	881.282	590.321	0.669843	-0.578104	0.189151	0.340602	GPT	GPT
ENSCAFG00000001649	92.294	105.639	1.1446	0.194838	0.971129	0.984768	GCNT1	GCNT1
ENSCAFG00000001651	5215.56	6903.41	1.32362	0.404487	0.259961	0.425838	IMPDH1	IMPDH1
ENSCAFG00000001652	81.5064	332.047	4.07387	2.0264	1.92967e-05	0.000177767	PTPLAD2	PTPLAD2
ENSCAFG00000001655	382.314	443.831	1.16091	0.215251	0.786478	0.871072	MFSD3	MFSD3
ENSCAFG00000001667	5222.48	2810.45	0.538145	-0.893933	0.00216499	0.010534	RBM28	RBM28
ENSCAFG00000001669	1137.01	388	0.341247	-1.55111	1.86486e-05	0.000172152	ARHGAP39	ARHGAP39
ENSCAFG00000001671	94.3864	218.634	2.31637	1.21187	0.03569	0.10012	-	-
ENSCAFG00000001673	1104.94	1228.18	1.11154	0.152565	0.423022	0.592486	COMMD5	COMMD5
ENSCAFG00000001677	55265.5	66690.3	1.20673	0.271098	0.459134	0.625693	RPL8	RPL8
ENSCAFG00000001680	88.7339	535.155	6.03101	2.5924	1.52579e-08	2.78732e-07	CDKN2B	CDKN2B
ENSCAFG00000001685	314.869	136.218	0.432617	-1.20884	0.0106644	0.0388466	ZNF16	ZNF16
ENSCAFG00000001686	1090.42	497.715	0.456444	-1.13149	0.00355033	0.0159148	C8orf33	C8orf33
ENSCAFG00000001690	1078.78	18.5635	0.0172079	-5.86079	1.32696e-39	6.1908e-37	PCSK5	PCSK5
ENSCAFG00000001697	1644.02	2148.66	1.30696	0.38621	0.18074	0.329742	UBR2	UBR2
ENSCAFG00000001698	787.639	1049.1	1.33195	0.413542	0.338779	0.507771	PLAA	PLAA
ENSCAFG00000001699	1885.31	12304	6.52623	2.70625	2.88531e-07	4.08388e-06	OSTF1	OSTF1
ENSCAFG00000001700	13279.3	11871.9	0.894017	-0.161626	0.57196	0.719099	SND1	SND1
ENSCAFG00000001701	1443.69	2685.52	1.86018	0.89544	0.00529724	0.0220355	RBFOX2	RBFOX2
ENSCAFG00000001702	107.923	285.279	2.64336	1.40237	0.023723	0.0735569	NMRK1	NMRK1
ENSCAFG00000001703	381.393	658.2	1.72578	0.787247	0.14495	0.282758	C9orf41	C9orf41
ENSCAFG00000001704	365.428	238.724	0.653272	-0.614244	0.186525	0.337241	APOL6	APOL6
ENSCAFG00000001706	669.267	457.487	0.683565	-0.54885	0.16477	0.308774	IFT74	IFT74
ENSCAFG00000001709	7203.51	1189.84	0.165175	-2.59793	9.58022e-08	1.48604e-06	MCM5	MCM5
ENSCAFG00000001711	967.786	1706.82	1.76363	0.818549	0.0718981	0.169246	Q6Q2K4_CANFA	HMOX1
ENSCAFG00000001712	61.3653	115.151	1.87649	0.908034	0.0978163	0.21298	LRRC19	LRRC19
ENSCAFG00000001715	1318.66	540.889	0.410181	-1.28567	0.0006196	0.00371148	MOB3B	MOB3B
ENSCAFG00000001717	4633.74	2998.29	0.647056	-0.628037	0.168057	0.313046	TOM1	TOM1
ENSCAFG00000001720	453.883	281.483	0.620167	-0.689272	0.174148	0.32128	C9orf72	C9orf72
ENSCAFG00000001723	1537.05	3173.07	2.06438	1.04571	0.00329702	0.015018	TBCC	TBCC
ENSCAFG00000001725	259.046	197.34	0.761796	-0.392523	0.316747	0.485841	KIAA0240	GLTSCR1L
ENSCAFG00000001726	1021.92	1564.73	1.53117	0.614638	0.34137	0.509828	ARF5	ARF5
ENSCAFG00000001728	1319.77	1078.13	0.816909	-0.291753	0.458861	0.625404	-	-
ENSCAFG00000001730	805.34	1128.62	1.40142	0.486891	0.160262	0.302941	GCC1	GCC1
ENSCAFG00000001732	897.843	819.291	0.91251	-0.132088	0.595614	0.735648	HMGXB4	HMGXB4
ENSCAFG00000001733	97.0667	75.9523	0.782475	-0.353883	0.679247	0.797374	ZNF800	ZNF800
ENSCAFG00000001736	1283.48	2169.58	1.69039	0.757354	0.0765301	0.177629	CNPY3	CNPY3
ENSCAFG00000001740	305.896	794.663	2.59782	1.3773	0.00203333	0.0100261	LARGE	LARGE
ENSCAFG00000001741	896.956	112.279	0.125178	-2.99795	5.98881e-10	1.4272e-08	GNMT	GNMT
ENSCAFG00000001748	1673.44	1863.73	1.11371	0.155373	0.501789	0.664488	PEX6	PEX6
ENSCAFG00000001751	23.6335	95.8073	4.05388	2.0193	0.0076097	0.0297472	TRPM6	TRPM6
ENSCAFG00000001753	2130.76	2048.09	0.961201	-0.05709	0.721376	0.826122	PPP2R5D	PPP2R5D
ENSCAFG00000001754	260.572	623.196	2.39164	1.258	0.010466	0.0382447	POT1	POT1
ENSCAFG00000001758	2162.79	2449.22	1.13244	0.179431	0.458058	0.624858	FBXO7	FBXO7
ENSCAFG00000001759	192.318	745.66	3.87723	1.95503	9.67497e-06	9.6511e-05	-	-
ENSCAFG00000001763	3697.56	2888.13	0.781092	-0.356435	0.222342	0.381634	KLHDC3	KLHDC3
ENSCAFG00000001766	2416.24	2012.34	0.832839	-0.26389	0.498616	0.661586	IREB2	IREB2
ENSCAFG00000001767	2161.34	1150.16	0.532152	-0.910089	0.00688096	0.0273287	PWP1	PWP1
ENSCAFG00000001771	1619.58	1410.28	0.870773	-0.199631	0.806194	0.883919	WASL	WASL
ENSCAFG00000001772	93.0319	150.691	1.61978	0.695795	0.38583	0.555109	-	-
ENSCAFG00000001774	2704.86	4809.63	1.77814	0.830372	0.084078	0.190487	CUL7	CUL7
ENSCAFG00000001778	38380.7	50144.3	1.3065	0.385704	0.595032	0.735134	ANXA1	ANXA1
ENSCAFG00000001779	141.734	86.1442	0.607785	-0.718366	0.149237	0.288347	ASB15	ASB15
ENSCAFG00000001781	1734.42	6097.85	3.51578	1.81384	0.000475945	0.00296976	WFS1	WFS1
ENSCAFG00000001782	1773.71	2831.88	1.59658	0.674989	0.0773033	0.178835	MRPL2	MRPL2
ENSCAFG00000001783	177.446	180.684	1.01825	0.0260933	0.917293	0.95345	-	-
ENSCAFG00000001784	120.071	95.3852	0.794405	-0.332053	0.532962	0.689009	ZNF300	ZNF300
ENSCAFG00000001785	4729.79	3412.01	0.721387	-0.471154	0.090852	0.201912	-	-
ENSCAFG00000001786	3572.53	3032.23	0.848761	-0.236569	0.435448	0.603586	ACO1	ACO1
ENSCAFG00000001787	1843.16	3533.71	1.9172	0.938999	0.00523115	0.021813	KLC4	KLC4
ENSCAFG00000001788	1154.01	895.817	0.776266	-0.365378	0.307742	0.476562	PRDM4	PRDM4
ENSCAFG00000001789	838.608	935.723	1.11581	0.158085	0.581027	0.725559	-	-
ENSCAFG00000001791	3420.97	133.972	0.0391622	-4.6744	0.000311822	0.0020635	ALDH1A1	ALDH1A1
ENSCAFG00000001793	491.223	41.3973	0.0842739	-3.56877	1.43678e-06	1.76789e-05	BTBD11	BTBD11
ENSCAFG00000001796	613.803	425.943	0.69394	-0.527116	0.295757	0.463804	TMEM33	TMEM33
ENSCAFG00000001797	592.778	515.815	0.870166	-0.200638	0.883495	0.933053	CRY1	CRY1
ENSCAFG00000001798	1146.76	2852.03	2.48703	1.31442	8.15013e-05	0.000653843	SLC30A9	SLC30A9
ENSCAFG00000001799	102.424	67.5343	0.65936	-0.600863	0.253959	0.418379	MTERFD3	MTERFD3
ENSCAFG00000001800	680.586	1171.02	1.72061	0.782917	0.00655623	0.0262292	C12orf23	C12orf23
ENSCAFG00000001805	175.039	318.311	1.81852	0.862765	0.0197094	0.0633649	RIC8B	RIC8B
ENSCAFG00000001807	2409.4	243.699	0.101145	-3.3055	2.73274e-07	3.89062e-06	DDX58	DDX58
ENSCAFG00000001808	221.819	435.82	1.96475	0.974347	0.010183	0.0374758	KIAA1324L	KIAA1324L
ENSCAFG00000001809	1296.27	958.991	0.739807	-0.434778	0.345992	0.514892	TOPORS	TOPORS
ENSCAFG00000001811	1796.8	1988.33	1.10659	0.146125	0.435808	0.60381	ZFAND5	ZFAND5
ENSCAFG00000001812	466.219	450.525	0.966338	-0.0493999	0.692082	0.805936	APTX	APTX
ENSCAFG00000001814	3847.04	17752	4.61446	2.20616	8.96588e-07	1.1424e-05	PTK7	PTK7
ENSCAFG00000001816	324.791	890.746	2.74252	1.4555	1.83915e-05	0.000170037	ATP8A1	ATP8A1
ENSCAFG00000001818	166.672	186.748	1.12045	0.164084	0.682914	0.799976	LOC474739	DNAJA1
ENSCAFG00000001819	629.853	714.229	1.13396	0.181373	0.422779	0.592486	DMTF1	DMTF1
ENSCAFG00000001820	229.745	131.958	0.574366	-0.799957	0.110181	0.231829	C9orf85	C9orf85
ENSCAFG00000001821	522.934	393.752	0.752966	-0.409344	0.344752	0.513487	FAM108B1	ABHD17B
ENSCAFG00000001825	1082.02	2827.35	2.61303	1.38573	0.000786294	0.00455518	TMEM2	TMEM2
ENSCAFG00000001827	726.183	1403.25	1.93236	0.950366	0.0055371	0.0228842	CROT	CROT
ENSCAFG00000001829	2646.26	3362	1.27047	0.345363	0.242401	0.405282	SRF	SRF
ENSCAFG00000001830	454.883	487.232	1.07111	0.0991131	0.893589	0.939229	-	-
ENSCAFG00000001833	823.939	8903.48	10.806	3.43376	5.65797e-16	3.07261e-14	ABCB4	ABCB4
ENSCAFG00000001834	3461.17	4323.2	1.24906	0.320839	0.27542	0.443377	CUL9	CUL9
ENSCAFG00000001835	1330.57	14095.4	10.5935	3.4051	2.43558e-22	2.61448e-20	Q4PLA8_CANFA	MDR1
ENSCAFG00000001836	2410.98	2031.57	0.842635	-0.247021	0.52487	0.683632	SMU1	SMU1
ENSCAFG00000001837	156.103	28.7347	0.184076	-2.44163	0.000161022	0.00117663	C6orf108	DNPH1
ENSCAFG00000001840	4772.29	6508.93	1.3639	0.447738	0.107853	0.228157	B4GALT1	B4GALT1
ENSCAFG00000001841	111.96	127.2	1.13611	0.184108	0.520314	0.679376	SLC25A40	SLC25A40
ENSCAFG00000001844	1440.17	1541.17	1.07013	0.0977857	0.984676	0.992696	BAG1	BAG1
ENSCAFG00000001845	259.227	204.506	0.788907	-0.342073	0.327324	0.495964	DBF4	DBF4
ENSCAFG00000001846	3060.89	4536.03	1.48193	0.567477	0.0505366	0.129957	CHMP5	CHMP5
ENSCAFG00000001847	902.554	519.767	0.575884	-0.796149	0.0324366	0.0933023	ZNF318	ZNF318
ENSCAFG00000001848	1795.88	931.41	0.518637	-0.947203	0.00198422	0.00985265	NFX1	NFX1
ENSCAFG00000001849	820.887	344.719	0.419935	-1.25176	0.000737134	0.0042967	TRPM3	TRPM3
ENSCAFG00000001851	1282.04	981.771	0.76579	-0.38498	0.305238	0.47432	POLR3B	POLR3B
ENSCAFG00000001853	1063.84	1099.63	1.03364	0.047728	0.816324	0.890388	-	-
ENSCAFG00000001855	2281.89	1354.81	0.593722	-0.75214	0.0144796	0.0493086	SRI	SRI
ENSCAFG00000001857	84.0036	81.2561	0.967293	-0.0479752	0.892867	0.938732	-	-
ENSCAFG00000001858	68.1496	75.8342	1.11276	0.154144	1	1	DLK2	DLK2
ENSCAFG00000001861	33.9822	88.7573	2.61188	1.38509	0.0579015	0.143746	-	-
ENSCAFG00000001865	1438.44	1204.83	0.837596	-0.255673	0.277285	0.445308	TJAP1	TJAP1
ENSCAFG00000001866	39.5408	318.774	8.0619	3.01112	0.00979083	0.0364303	STEAP1	-
ENSCAFG00000001868	4780.87	5329.48	1.11475	0.156724	0.493577	0.657416	YIPF3	YIPF3
ENSCAFG00000001869	2344.4	959.204	0.409146	-1.28931	3.85961e-05	0.000333217	NOL6	NOL6
ENSCAFG00000001870	90.4596	279.743	3.09246	1.62876	0.0265203	0.0800093	STEAP2	STEAP2
ENSCAFG00000001871	419.891	486.837	1.15944	0.213422	0.321745	0.490888	GNPDA2	GNPDA2
ENSCAFG00000001872	3121.41	1574.85	0.50453	-0.986987	0.00282575	0.0131984	POLR1C	POLR1C
ENSCAFG00000001873	67.1359	278.088	4.14216	2.05038	4.82537e-05	0.000407035	TCP11L2	TCP11L2
ENSCAFG00000001875	3132.03	4878.94	1.55776	0.639469	0.0551912	0.139096	CKAP4	CKAP4
ENSCAFG00000001879	264.44	1448.91	5.47916	2.45395	1.05885e-09	2.41427e-08	NUAK1	NUAK1
ENSCAFG00000001880	547.853	935.76	1.70805	0.772351	0.0425487	0.114084	SMC5	SMC5
ENSCAFG00000001882	441.662	353.778	0.801014	-0.320101	0.436183	0.604121	GTPBP10	GTPBP10
ENSCAFG00000001884	516.535	729.621	1.41253	0.49828	0.0780533	0.179963	CLDN12	CLDN12
ENSCAFG00000001885	431.757	657.187	1.52212	0.606082	0.0753193	0.175461	APPL2	APPL2
ENSCAFG00000001891	2635.56	2500.31	0.948681	-0.0760053	0.676308	0.796467	UBAP2	UBAP2
ENSCAFG00000001892	1458.21	1461.01	1.00192	0.00277203	0.983713	0.992055	XPO5	XPO5
ENSCAFG00000001894	257.383	283.505	1.10149	0.139459	0.518015	0.677542	KIAA1033	KIAA1033
ENSCAFG00000001895	60.8025	161.304	2.65291	1.40758	0.0114333	0.0410765	PTAR1	PTAR1
ENSCAFG00000001898	303.227	1546.74	5.10094	2.35076	3.15526e-10	7.859e-09	CDK14	CDK14
ENSCAFG00000001899	750.298	696.549	0.928363	-0.107239	0.894526	0.939543	COMMD8	COMMD8
ENSCAFG00000001901	1566.7	1368.43	0.87345	-0.195202	0.568411	0.71686	DCAF12	DCAF12
ENSCAFG00000001902	5846.92	9276.62	1.58658	0.665922	0.128309	0.258461	TJP2	TJP2
ENSCAFG00000001903	1028.91	945.015	0.918464	-0.122705	0.69483	0.807849	ATP10D	ATP10D
ENSCAFG00000001905	1409.56	1528.65	1.08448	0.11701	0.65318	0.78006	UBAP1	UBAP1
ENSCAFG00000001908	201.739	263.155	1.30443	0.38342	0.296076	0.464125	MTERF	MTERF
ENSCAFG00000001909	296.469	105.571	0.356093	-1.48967	0.00476854	0.0202246	KIF24	KIF24
ENSCAFG00000001910	565.982	715.629	1.2644	0.338456	0.42051	0.590505	POLH	POLH
ENSCAFG00000001911	2081.88	2356.31	1.13182	0.178648	0.710694	0.818838	ALDH1L2	ALDH1L2
ENSCAFG00000001913	586.628	557.223	0.949874	-0.0741922	0.95643	0.976228	NFXL1	NFXL1
ENSCAFG00000001918	7407.06	4536.82	0.612499	-0.707221	0.0118869	0.0422729	GTPBP2	GTPBP2
ENSCAFG00000001919	121.222	452.294	3.73111	1.89961	0.0746442	0.174357	FAM219A	FAM219A
ENSCAFG00000001921	640.461	560.83	0.875666	-0.191548	0.90592	0.947557	-	-
ENSCAFG00000001922	1171.16	910.446	0.777388	-0.363294	0.285924	0.454555	MAD2L1BP	MAD2L1BP
ENSCAFG00000001924	103.705	60.2831	0.581292	-0.782665	0.539292	0.694545	RSPH9	RSPH9
ENSCAFG00000001925	496.508	645.416	1.29991	0.378412	0.391902	0.561139	C12orf45	C12orf45
ENSCAFG00000001926	209.908	194.539	0.926785	-0.109694	0.802462	0.882324	FAM122A	FAM122A
ENSCAFG00000001928	2070.53	1630.06	0.787268	-0.345073	0.192315	0.344068	MRPS18A	MRPS18A
ENSCAFG00000001929	229.984	560.057	2.4352	1.28404	0.00328105	0.0149621	SLC41A2	SLC41A2
ENSCAFG00000001935	1752.52	1950.41	1.11292	0.154347	0.65239	0.779347	-	AKAP9
ENSCAFG00000001937	2277.78	4637.18	2.03584	1.02562	0.00305384	0.0141121	DCTN3	DCTN3
ENSCAFG00000001938	10521.2	47303.8	4.49605	2.16866	0.00316382	0.0145497	VEGFA_CANFA	VEGFA
ENSCAFG00000001941	5016.32	13501.7	2.69156	1.42844	2.90496e-06	3.31177e-05	TMEM63B	TMEM63B
ENSCAFG00000001942	444.022	283.181	0.637763	-0.648908	0.0690472	0.164026	TEC	TEC
ENSCAFG00000001943	1559.72	1894.98	1.21495	0.280892	0.277048	0.445111	-	-
ENSCAFG00000001944	6689.84	6771.73	1.01224	0.0175532	0.648824	0.776616	TXNRD1	TXNRD1
ENSCAFG00000001945	5179.23	7783.21	1.50277	0.587629	0.0457272	0.120633	CYP51A1	CYP51A1
ENSCAFG00000001946	599.92	1532.39	2.55433	1.35294	0.000290466	0.00193803	GALT	GALT
ENSCAFG00000001951	161.905	275.47	1.70143	0.766747	0.209062	0.365302	-	-
ENSCAFG00000001952	1482.79	1426.45	0.962	-0.0558916	0.829991	0.899794	2010-09-01	2010-09-01
ENSCAFG00000001953	343.826	398.124	1.15792	0.211538	0.702578	0.812728	CCL27	CTACK
ENSCAFG00000001956	639.775	642.292	1.00393	0.0056639	0.825875	0.896616	SLAIN2	SLAIN2
ENSCAFG00000001959	116.423	57.2217	0.491496	-1.02475	0.149562	0.288782	-	-
ENSCAFG00000001961	282.789	329.227	1.16422	0.21936	0.606646	0.743595	KRIT1	KRIT1
ENSCAFG00000001966	920.673	2098.41	2.27921	1.18854	0.00526834	0.0219378	SH3RF3	SH3RF3
ENSCAFG00000001967	40.4072	120.606	2.98476	1.57761	0.0419722	0.112837	C9orf131	C9orf131
ENSCAFG00000001968	10.9251	197.961	18.1199	4.1795	8.23451e-10	1.91717e-08	-	-
ENSCAFG00000001969	2378.93	3230.1	1.35779	0.441263	0.156563	0.298238	ANKIB1	ANKIB1
ENSCAFG00000001972	1015.9	1242.48	1.22303	0.290463	0.345578	0.514402	FRYL	FRYL
ENSCAFG00000001974	934.576	457.022	0.489016	-1.03205	0.0104155	0.0381409	KANK1	KANK1
ENSCAFG00000001976	9692.9	16372.5	1.68912	0.756276	0.0914924	0.202966	VCP	VCP
ENSCAFG00000001977	1295.56	1096.34	0.846226	-0.240885	0.431651	0.600243	PEX1	PEX1
ENSCAFG00000001980	354.33	267.8	0.755794	-0.403935	0.367862	0.536125	RBM48	RBM48
ENSCAFG00000001981	27114.5	22342.3	0.823996	-0.27929	0.25497	0.419645	SLC29A1	SLC29A1
ENSCAFG00000001983	1802.15	2236.11	1.2408	0.311267	0.331096	0.499838	B2BMP5_CANFA	PAPST1
ENSCAFG00000001985	588.557	382.999	0.650743	-0.619839	0.0560116	0.140754	NFKBIE	NFKBIE
ENSCAFG00000001986	153.369	19.3858	0.126399	-2.98394	9.86286e-06	9.80627e-05	TMEM151B	TMEM151B
ENSCAFG00000001989	1320.6	692.481	0.524366	-0.931353	0.00844017	0.0324088	AARS2	AARS2
ENSCAFG00000001990	1023.13	997.948	0.975384	-0.0359583	0.902241	0.945094	OCIAD1	OCIAD1
ENSCAFG00000001995	2021.59	1274.68	0.630534	-0.665353	0.0429106	0.114877	FANCG	FANCG
ENSCAFG00000001996	2540.82	2132.36	0.839242	-0.252841	0.385286	0.554523	CDC5L	CDC5L
ENSCAFG00000001998	990.584	1079.13	1.08939	0.123518	0.803749	0.882977	CDK6	CDK6
ENSCAFG00000001999	566.103	444.139	0.784554	-0.350055	0.462608	0.62885	DCUN1D4	DCUN1D4
ENSCAFG00000002000	6189.74	4580.83	0.740068	-0.43427	0.177192	0.325624	PIGO	PIGO
ENSCAFG00000002001	878.914	1063.28	1.20977	0.274728	0.465197	0.631182	SGCB	SGCB
ENSCAFG00000002002	547.333	394.765	0.721251	-0.471427	0.28203	0.450244	SUPT3H	SUPT3H
ENSCAFG00000002007	1180.72	596.897	0.505535	-0.984116	0.0525119	0.133902	SAMD9L	SAMD9L
ENSCAFG00000002008	433.145	3008.3	6.94525	2.79603	7.31866e-06	7.51061e-05	G3XKX1_CANFA	RUNX2
ENSCAFG00000002010	51.6549	87.9161	1.70199	0.767222	0.294608	0.463081	-	-
ENSCAFG00000002013	1148.47	1480.06	1.28872	0.365944	0.282749	0.450926	SMARCA2	SMARCA2
ENSCAFG00000002014	222.207	237.125	1.06714	0.0937432	0.422991	0.592486	USP46	USP46
ENSCAFG00000002015	1545.09	2581.06	1.67049	0.740272	0.0051045	0.021373	-	-
ENSCAFG00000002017	899.703	4955.87	5.50834	2.46162	8.67485e-12	2.7691e-10	FAM214B	FAM214B
ENSCAFG00000002018	263.366	307.077	1.16597	0.221534	0.59844	0.737411	CCDC132	CCDC132
ENSCAFG00000002019	145.536	41.7232	0.286687	-1.80245	0.00596173	0.0242589	RASL11B	RASL11B
ENSCAFG00000002020	76.3785	78.363	1.02598	0.0370061	0.9642	0.980927	ENPP4	ENPP4
ENSCAFG00000002021	74.0709	24.0183	0.324262	-1.62477	0.0414422	0.111734	ENPP5	ENPP5
ENSCAFG00000002023	9.83962	145.876	14.8254	3.89	7.75949e-05	0.000624984	RCAN2	RCAN2
ENSCAFG00000002025	613.341	634.707	1.03483	0.0494002	0.82285	0.894209	GCC2	GCC2
ENSCAFG00000002028	1573.12	1792.68	1.13957	0.188491	0.526941	0.684787	VLDLR	VLDLR
ENSCAFG00000002029	130.183	80.1569	0.615723	-0.699646	0.199857	0.353803	SLC25A27	SLC25A27
ENSCAFG00000002030	2418.21	1384.13	0.572376	-0.804966	0.0136836	0.0471539	UNC13B	UNC13B
ENSCAFG00000002031	291.17	246.195	0.845536	-0.242063	0.518275	0.677722	SCFD2	SCFD2
ENSCAFG00000002034	4072.77	2819.13	0.69219	-0.53076	0.0783367	0.180548	-	FIP1L1
ENSCAFG00000002035	3111.06	1879.06	0.603994	-0.727394	0.0163647	0.0545941	KIAA0020	KIAA0020
ENSCAFG00000002037	4295.5	5118.21	1.19153	0.252816	0.428568	0.597231	PLA2G7	PLA2G7
ENSCAFG00000002039	666.877	130.669	0.195942	-2.3515	1.70015e-08	3.05977e-07	LNX1	LNX1
ENSCAFG00000002040	161.384	16070.3	99.5786	6.63776	2.97735e-16	1.68763e-14	TFPI2	TFPI2
ENSCAFG00000002046	5.7603	514.539	89.3252	6.48099	3.32776e-10	8.25476e-09	GNG11	GNG11
ENSCAFG00000002049	769.744	1884.62	2.44838	1.29183	0.00855375	0.032793	RUSC2	RUSC2
ENSCAFG00000002050	49.6618	49.5282	0.997311	-0.00388502	0.946966	0.970652	CHIC2	CHIC2
ENSCAFG00000002053	469.738	340.282	0.724407	-0.465127	0.264242	0.430352	RFX3	RFX3
ENSCAFG00000002057	120.725	106.361	0.881016	-0.18276	0.805539	0.883474	-	PDGFRA
ENSCAFG00000002058	484.775	1348.04	2.78075	1.47547	7.46724e-06	7.65014e-05	TESK1	TESK1
ENSCAFG00000002066	393.712	738.987	1.87697	0.908409	0.0168992	0.0559312	CCDC107	CCDC107
ENSCAFG00000002067	1173.78	24.4476	0.0208281	-5.58532	4.27305e-20	3.67604e-18	SLC1A1	SLC1A1
ENSCAFG00000002068	1627.54	64.7605	0.0397904	-4.65144	0.000133053	0.000995637	GPR110	GPR110
ENSCAFG00000002069	344.586	43916.1	127.446	6.99374	1.93008e-05	0.000177767	COL1A2	COL1A2
ENSCAFG00000002070	427.447	506.801	1.18565	0.245674	0.641348	0.771016	FAM32A	FAM32A
ENSCAFG00000002072	125.562	142.921	1.13825	0.186818	0.970956	0.984675	SPATA6L	SPATA6L
ENSCAFG00000002073	645.08	969.611	1.50309	0.587929	0.608071	0.745039	C11H9orf100	ARHGEF39
ENSCAFG00000002075	126.793	152.287	1.20107	0.264317	0.692122	0.805936	PPAPDC2	PPAPDC2
ENSCAFG00000002077	83.511	734.623	8.79672	3.13697	0.000164954	0.00120034	CA9	CA9
ENSCAFG00000002078	3030.18	1503.62	0.496214	-1.01097	0.029592	0.0871239	-	-
ENSCAFG00000002079	182.421	4.81065	0.0263712	-5.24489	1.24127e-13	5.15636e-12	Q2XPT7_CANFA	KDR
ENSCAFG00000002081	599.706	697.588	1.16322	0.21812	0.576223	0.722443	CDC37L1	CDC37L1
ENSCAFG00000002083	266.531	273.683	1.02684	0.0382068	0.813408	0.888806	-	-
ENSCAFG00000002084	69.0125	114.907	1.66502	0.735541	0.182455	0.331628	-	PPIA
ENSCAFG00000002085	966.884	737.153	0.7624	-0.39138	0.333655	0.502887	-	-
ENSCAFG00000002086	33.6127	204.486	6.0836	2.60492	9.79392e-06	9.75372e-05	TPM2	TPM2
ENSCAFG00000002089	962.147	912.26	0.948151	-0.0768118	0.892917	0.938732	CD2AP	CD2AP
ENSCAFG00000002090	655.034	660.016	1.00761	0.0109305	0.703508	0.813494	SRD5A3	SRD5A3
ENSCAFG00000002091	1598.2	1258.7	0.787572	-0.344516	0.232012	0.392895	RCL1	RCL1
ENSCAFG00000002093	28.5271	74.5263	2.61247	1.38542	0.0956488	0.209689	CASD1	CASD1
ENSCAFG00000002094	2173.53	2298.41	1.05746	0.0805963	0.726477	0.83022	TMEM165	TMEM165
ENSCAFG00000002096	980.48	2061.31	2.10235	1.072	0.0623754	0.151839	UXS1	UXS1
ENSCAFG00000002099	820.336	994.037	1.21174	0.277084	0.450418	0.61743	NCK2	NCK2
ENSCAFG00000002101	27.0092	111.825	4.14027	2.04973	0.00465389	0.0198598	-	-
ENSCAFG00000002102	335.193	602.952	1.79882	0.84705	0.0337037	0.0962395	JAK2	JAK2
ENSCAFG00000002104	68.822	68.1295	0.989939	-0.0145888	0.687436	0.802731	SGCE	SGCE
ENSCAFG00000002105	9537.98	30840.1	3.2334	1.69305	7.65267e-06	7.80058e-05	FHL2	FHL2
ENSCAFG00000002106	424.508	419.451	0.988087	-0.0172904	0.873338	0.926199	-	-
ENSCAFG00000002110	421.629	7.52478	0.0178469	-5.80818	4.11372e-26	5.80225e-24	PPP1R9A	PPP1R9A
ENSCAFG00000002111	705.075	1522.62	2.15952	1.11071	0.00206224	0.0101439	MUT	MUT
ENSCAFG00000002112	996.498	560.131	0.562099	-0.831103	0.0224011	0.0702497	TGFBRAP1	TGFBRAP1
ENSCAFG00000002116	159.275	292.698	1.83769	0.877893	0.0377447	0.104292	PLGRKT	PLGRKT
ENSCAFG00000002117	271.5	434.097	1.59888	0.677066	0.097301	0.212048	C2orf49	C2orf49
ENSCAFG00000002120	92.2804	125.31	1.35793	0.441409	0.440427	0.608355	CD274	CD274
ENSCAFG00000002122	1790.46	1670.67	0.933098	-0.0998991	0.567758	0.716415	MRPS9	MRPS9
ENSCAFG00000002123	1566.52	1543.92	0.985571	-0.0209688	0.749228	0.84588	PON2	PON2
ENSCAFG00000002126	169.266	250.485	1.47983	0.565434	0.401427	0.570845	CENPQ	CENPQ
ENSCAFG00000002128	2089.11	3219.97	1.54131	0.624162	0.0579309	0.143761	KIAA1432	KIAA1432
ENSCAFG00000002131	2295.74	4776.67	2.08066	1.05704	0.000493373	0.00305962	ERMP1	ERMP1
ENSCAFG00000002139	15258.1	39984.7	2.62055	1.38987	2.0041e-05	0.000184025	-	-
ENSCAFG00000002140	244.738	433.196	1.77004	0.823779	0.0156216	0.0524612	CLOCK	CLOCK
ENSCAFG00000002154	3589.72	17121.9	4.76971	2.2539	1.03006e-06	1.29881e-05	TLN1	TLN1
ENSCAFG00000002156	325.267	191.853	0.589831	-0.761626	0.039242	0.107184	AP2B_CANFA	TFAP2B
ENSCAFG00000002160	2169.59	1926.77	0.888079	-0.17124	0.663436	0.786732	SPTLC1	SPTLC1
ENSCAFG00000002161	2138.69	3113.06	1.45559	0.541604	0.0855144	0.193128	SLC25A13	SLC25A13
ENSCAFG00000002162	4500.9	8801.88	1.95558	0.967598	0.00602776	0.0244865	-	MAP4K4
ENSCAFG00000002166	833.531	1077.51	1.2927	0.370389	0.181458	0.330394	RPL12	RPL12
ENSCAFG00000002169	3474.28	1898.65	0.546486	-0.871744	0.0103307	0.0379041	NFIL3	NFIL3
ENSCAFG00000002174	97.4806	75.3865	0.773349	-0.370809	0.934221	0.963205	GADD45G	GADD45G
ENSCAFG00000002175	708.639	787.403	1.11115	0.152051	0.715901	0.822181	EXOC1	EXOC1
ENSCAFG00000002179	6601.9	4912.91	0.744165	-0.426305	0.440958	0.608871	SHFM1	SHFM1
ENSCAFG00000002180	652.941	53.4638	0.0818814	-3.61032	4.96362e-10	1.20177e-08	SEMA4D	SEMA4D
ENSCAFG00000002184	37.5498	135.616	3.61162	1.85265	0.00859611	0.0329138	-	-
ENSCAFG00000002188	3167.68	1527.58	0.482238	-1.05218	0.000692256	0.00407427	SECISBP2	SECISBP2
ENSCAFG00000002189	140.021	59.0012	0.421374	-1.24683	0.0270951	0.0812719	CEP135	CEP135
ENSCAFG00000002193	1122.89	1654.03	1.47301	0.55877	0.0344751	0.0977063	RNF149	RNF149
ENSCAFG00000002194	1815.88	1636.95	0.901461	-0.149663	0.593854	0.734222	CKS2	CKS2
ENSCAFG00000002195	434.227	457.699	1.05405	0.0759495	0.597556	0.737063	ACN9	ACN9
ENSCAFG00000002196	3532.67	1144.94	0.324101	-1.62549	4.60079e-07	6.22853e-06	MCM3	MCM3
ENSCAFG00000002199	1045.33	616.64	0.589901	-0.761454	0.0590108	0.145666	C2orf29	CNOT11
ENSCAFG00000002202	127.482	6.44902	0.0505877	-4.30507	1.08429e-08	2.03597e-07	KIAA1211	KIAA1211
ENSCAFG00000002203	630.582	1697.86	2.69253	1.42896	5.14211e-05	0.000430758	CREB3	CREB3
ENSCAFG00000002206	697.176	1092.79	1.56745	0.64842	0.155015	0.296321	TBC1D8	TBC1D8
ENSCAFG00000002208	2841.5	3088.67	1.08699	0.120334	0.81999	0.892381	SPIN1	SPIN1
ENSCAFG00000002209	74.4336	230.39	3.09524	1.63005	0.00164519	0.00844169	AASDH	AASDH
ENSCAFG00000002212	2022.92	1070.45	0.529161	-0.918221	0.00187771	0.00939628	CDK20	CDK20
ENSCAFG00000002214	542.383	833.111	1.53602	0.619198	0.143971	0.28138	TRAM2	TRAM2
ENSCAFG00000002215	581.86	410.272	0.705104	-0.504092	0.225586	0.385698	RPL31	RPL31
ENSCAFG00000002216	729.758	1222.4	1.67508	0.744226	0.0620942	0.151428	-	-
ENSCAFG00000002217	1052.92	791.103	0.751342	-0.412458	0.237319	0.399446	PPAT	PPAT
ENSCAFG00000002220	550.527	613.608	1.11458	0.156505	0.677488	0.796845	TMEM14A	TMEM14A
ENSCAFG00000002222	9535.52	4285.15	0.449388	-1.15397	0.00650971	0.0260689	ASNS	ASNS
ENSCAFG00000002223	283.189	471.027	1.66329	0.734043	0.103344	0.22136	NPAS2	NPAS2
ENSCAFG00000002224	1191.92	687.161	0.576516	-0.794566	0.0140102	0.0480337	-	-
ENSCAFG00000002225	333.754	576.802	1.72823	0.789292	0.109348	0.230717	RGP1	RGP1
ENSCAFG00000002226	1096.39	499.418	0.455511	-1.13444	0.000991971	0.00552306	PDCL3	PDCL3
ENSCAFG00000002227	344.646	334.442	0.970394	-0.043358	0.624838	0.757712	C1GALT1	C1GALT1
ENSCAFG00000002229	193.786	105.83	0.546117	-0.872718	0.096133	0.21041	PTPDC1	PTPDC1
ENSCAFG00000002230	578.099	274.354	0.474579	-1.07528	0.071008	0.167639	Q2VB21_CANFA	-
ENSCAFG00000002233	186.417	55.373	0.297039	-1.75128	0.00342257	0.0154421	NPR2	NPR2
ENSCAFG00000002235	658.01	663.246	1.00796	0.0114345	0.883465	0.933053	CHST10	CHST10
ENSCAFG00000002236	2919.68	2388.62	0.81811	-0.289633	0.254785	0.419568	PAICS	PAICS
ENSCAFG00000002237	735.798	976.626	1.3273	0.408496	0.194537	0.346815	-	-
ENSCAFG00000002238	518.832	484.925	0.934647	-0.0975059	0.721212	0.826091	MIOS	MIOS
ENSCAFG00000002240	438.596	839	1.91292	0.935778	0.0161015	0.0538345	HINT2	HINT2
ENSCAFG00000002241	222.372	632.079	2.84243	1.50713	0.0011018	0.00604468	-	-
ENSCAFG00000002244	3760.08	2865.21	0.762008	-0.392122	0.231868	0.392834	SRP72_CANFA	SRP72
ENSCAFG00000002246	47.8415	254.402	5.31759	2.41077	7.21023e-07	9.37706e-06	GLCCI1	GLCCI1
ENSCAFG00000002250	164.244	281.439	1.71354	0.776982	0.0443293	0.117946	TMEM8B	TMEM8B
ENSCAFG00000002253	2325.42	1718.41	0.738966	-0.43642	0.181165	0.330109	PHF2	PHF2
ENSCAFG00000002254	243.884	428.012	1.75498	0.811455	0.0219473	0.0691123	REST	REST
ENSCAFG00000002255	698.439	1070.02	1.53201	0.615427	0.120295	0.246752	ICK	ICK
ENSCAFG00000002256	645.941	445.309	0.689395	-0.536597	0.11327	0.23649	NOA1	NOA1
ENSCAFG00000002257	1549.85	237.138	0.153007	-2.70833	7.45114e-13	2.74718e-11	ICA1	ICA1
ENSCAFG00000002260	1328.5	785.158	0.591012	-0.75874	0.0264036	0.0797895	REV1	REV1
ENSCAFG00000002261	7595.75	6164.43	0.811564	-0.301224	0.320471	0.489666	FAM120A	FAM120A
ENSCAFG00000002264	1871.4	1600.71	0.855351	-0.225411	0.618463	0.752378	FBXO9	FBXO9
ENSCAFG00000002266	919.921	262.17	0.284992	-1.811	0.0022994	0.0110638	-	WNK2
ENSCAFG00000002270	1315.07	1358.3	1.03288	0.0466669	0.888296	0.935983	NINJ1	NINJ1
ENSCAFG00000002271	1060.71	867.886	0.818213	-0.289451	0.505456	0.667594	PHF14	PHF14
ENSCAFG00000002275	424.205	846.165	1.99471	0.996177	0.0146217	0.0497226	C9orf89	C9orf89
ENSCAFG00000002276	2021.74	2357.29	1.16597	0.221533	0.449328	0.616685	ELOVL5	ELOVL5
ENSCAFG00000002278	4323.27	3178.83	0.735283	-0.443628	0.147349	0.285974	EIF5B	EIF5B
ENSCAFG00000002281	50.2435	298.543	5.94193	2.57093	7.23608e-08	1.14587e-06	RECK	RECK
ENSCAFG00000002287	413.826	302.278	0.730448	-0.453146	0.280241	0.448105	TXNDC9	TXNDC9
ENSCAFG00000002288	3860.87	1822.48	0.472039	-1.08302	0.00094789	0.00532311	GCLC	GCLC
ENSCAFG00000002289	2076.26	2345.14	1.1295	0.17569	0.477534	0.642581	BICD2	BICD2
ENSCAFG00000002290	335.018	1498.17	4.47191	2.16089	0.00176487	0.00893112	-	-
ENSCAFG00000002292	5326.24	9151.17	1.71813	0.780838	0.0128315	0.0449326	CLTA	CLTA
ENSCAFG00000002293	1462.69	916.45	0.626553	-0.674492	0.0637242	0.154102	IPPK	IPPK
ENSCAFG00000002294	191.385	289.978	1.51515	0.599464	0.0901884	0.200913	MITD1	MITD1
ENSCAFG00000002296	1757.71	1318.54	0.750145	-0.414759	0.20283	0.357645	POLR2B	POLR2B
ENSCAFG00000002297	116.703	85.9412	0.736407	-0.441426	0.467582	0.633717	LIPT1	LIPT1
ENSCAFG00000002304	512.072	1611.92	3.14785	1.65436	0.000195334	0.00138724	GNE	GNE
ENSCAFG00000002305	300.852	478.131	1.58926	0.668354	0.0419333	0.112772	LRRC1	LRRC1
ENSCAFG00000002306	233.444	325.675	1.39509	0.48036	0.166294	0.310713	-	-
ENSCAFG00000002308	41.6643	429.189	10.3011	3.36473	3.78248e-12	1.29244e-10	VWDE	VWDE
ENSCAFG00000002310	80.9716	85.8781	1.06059	0.0848738	0.850312	0.912446	TSGA10	TSGA10
ENSCAFG00000002315	180.694	392.806	2.17387	1.12027	0.00324265	0.0148428	RNF38	RNF38
ENSCAFG00000002318	89.3416	343.852	3.84874	1.94439	7.37712e-05	0.000596563	ARL4A	ARL4A
ENSCAFG00000002324	2374.28	2293.8	0.966104	-0.0497501	0.698545	0.809995	NOL8	NOL8
ENSCAFG00000002327	603.54	86.4681	0.143268	-2.80321	1.89616e-10	4.92514e-09	FAM83B	FAM83B
ENSCAFG00000002329	319.339	456.567	1.42972	0.515737	0.215438	0.373004	COA5	COA5
ENSCAFG00000002330	5265.89	3515.78	0.667651	-0.582835	0.239334	0.401928	IGFBP7	IGFBP7
ENSCAFG00000002332	93.435	62.817	0.672307	-0.572808	0.1837	0.333375	-	-
ENSCAFG00000002333	154.054	214.96	1.39535	0.48063	0.315122	0.48428	-	-
ENSCAFG00000002334	362.787	353.951	0.975645	-0.0355722	0.741023	0.839852	MELK	MELK
ENSCAFG00000002336	92.5832	182.92	1.97573	0.982388	0.0307106	0.0896341	-	-
ENSCAFG00000002340	4925.13	7007.68	1.42284	0.508774	0.563658	0.713618	IARS	IARS
ENSCAFG00000002342	211.335	2550.21	12.0672	3.59301	3.61757e-21	3.45521e-19	ETV1	ETV1
ENSCAFG00000002344	816.606	907.051	1.11076	0.151544	0.67835	0.79715	INPP4A	INPP4A
ENSCAFG00000002346	1233.76	1602.11	1.29856	0.376913	0.159095	0.301201	-	-
ENSCAFG00000002349	3766.58	4588.97	1.21834	0.284917	0.415992	0.585585	UBE2M	UBE2M
ENSCAFG00000002350	679.078	967.139	1.42419	0.510145	0.130766	0.261963	ADH5	ADH5
ENSCAFG00000002351	60.2589	99.2039	1.64629	0.719223	0.247533	0.411027	-	-
ENSCAFG00000002352	4630.1	7611.96	1.64402	0.717225	0.029492	0.0868718	CHMP2A	CHMP2A
ENSCAFG00000002354	13264	7085.75	0.534211	-0.904519	0.0045191	0.0194454	TRIM28	TRIM28
ENSCAFG00000002356	142.369	104.507	0.73406	-0.44603	0.277317	0.445308	ZBTB45	ZBTB45
ENSCAFG00000002360	332.443	438.406	1.31874	0.399159	0.436815	0.604652	ZNF324	-
ENSCAFG00000002361	390.985	115.31	0.294923	-1.76159	0.0374502	0.103691	-	ZNF584
ENSCAFG00000002365	1275.24	1255.43	0.984464	-0.0225896	0.78714	0.871566	TMEM131	TMEM131
ENSCAFG00000002366	46129.1	52442.1	1.13686	0.185049	0.352803	0.521508	RPS5	RPS5
ENSCAFG00000002370	1081.33	1528.41	1.41346	0.499229	0.0922659	0.204119	GRHPR	GRHPR
ENSCAFG00000002372	937.022	618.588	0.660163	-0.599105	0.103111	0.221134	ZNF8	-
ENSCAFG00000002375	41.9659	73.6622	1.75529	0.811706	0.271116	0.438539	-	-
ENSCAFG00000002377	966.586	2737.87	2.83252	1.50208	1.68711e-05	0.000158272	POLR1E	POLR1E
ENSCAFG00000002380	2823.55	2583.95	0.91514	-0.127936	0.604154	0.74129	ACTR1B	ACTR1B
ENSCAFG00000002382	208.653	487.679	2.33727	1.22483	0.00688287	0.0273287	FBXO10	FBXO10
ENSCAFG00000002387	14417.1	14417.9	1.00006	7.98762e-05	0.877911	0.92948	B7ZDP5_CANFA	COX5B
ENSCAFG00000002391	356.578	210.877	0.591389	-0.75782	0.162703	0.306343	EXOSC3	EXOSC3
ENSCAFG00000002393	851.483	3762.26	4.41848	2.14355	1.31252e-09	2.96115e-08	SEMA4C	SEMA4C
ENSCAFG00000002394	267.871	276.54	1.03236	0.0459473	0.663551	0.786792	DCAF10	DCAF10
ENSCAFG00000002395	162.224	251.346	1.54937	0.631685	0.156261	0.297869	-	-
ENSCAFG00000002396	2173.97	1316.18	0.605429	-0.723971	0.0264761	0.0799491	ANKRD39	ANKRD39
ENSCAFG00000002397	1273.16	2025.02	1.59054	0.669516	0.193665	0.345923	-	-
ENSCAFG00000002404	1870.8	786.026	0.420156	-1.251	4.91328e-05	0.000413876	CNNM4	CNNM4
ENSCAFG00000002406	263.268	387.209	1.47078	0.556579	0.284125	0.452407	LMAN2L	LMAN2L
ENSCAFG00000002411	125.967	104.589	0.830292	-0.268309	0.713064	0.820256	-	-
ENSCAFG00000002413	5152.76	4909.81	0.952851	-0.0696779	0.630024	0.761781	DST	DST
ENSCAFG00000002416	239.205	597.01	2.4958	1.3195	0.000230818	0.00160081	TDRD7_CANFA	TDRD7
ENSCAFG00000002424	6712.08	5643.81	0.840844	-0.250089	0.270321	0.437958	BZW2	BZW2
ENSCAFG00000002425	4577.38	3593.25	0.785001	-0.349234	0.286166	0.45488	KANSL3	KANSL3
ENSCAFG00000002427	9.86377	128.783	13.0561	3.70666	1.41625e-07	2.12088e-06	TMOD1	TMOD1
ENSCAFG00000002428	1633.63	1328.39	0.813155	-0.298397	0.423058	0.592486	ANKMY2	ANKMY2
ENSCAFG00000002432	26.2115	259.626	9.90507	3.30817	3.77266e-05	0.000327108	TSPAN13	TSPAN13
ENSCAFG00000002437	409.763	252.553	0.616339	-0.698204	0.321123	0.490335	AGR2	AGR2
ENSCAFG00000002439	637.611	786.051	1.23281	0.301946	0.282942	0.451056	TSTD2	TSTD2
ENSCAFG00000002440	320.806	3391.93	10.5732	3.40233	1.00809e-08	1.90383e-07	AKR1B1	AKR1B1
ENSCAFG00000002445	1159.08	1868.28	1.61186	0.688726	0.0267389	0.0804821	NCBP1	NCBP1
ENSCAFG00000002447	188.371	147.825	0.784758	-0.349681	0.673693	0.794391	BEND6	BEND6
ENSCAFG00000002448	809.106	1910	2.36063	1.23917	0.000976569	0.00545386	AHR	AHR
ENSCAFG00000002451	396.027	267.45	0.675334	-0.566326	0.217183	0.375329	ZNF451	ZNF451
ENSCAFG00000002454	84.1301	94.9274	1.12834	0.174204	0.735056	0.83584	XPA	XPA
ENSCAFG00000002455	418.966	301.917	0.720624	-0.472682	0.215434	0.373004	-	-
ENSCAFG00000002456	146.462	51.0363	0.348461	-1.52093	0.0577075	0.143495	ZNF268	ZNF268
ENSCAFG00000002459	102.143	117.935	1.1546	0.207399	0.539318	0.694545	RAB23	RAB23
ENSCAFG00000002460	152.217	259.25	1.70316	0.768213	0.0589736	0.145604	C9orf156	C9orf156
ENSCAFG00000002463	394.004	538.008	1.36549	0.449418	0.246419	0.409517	THADA_CANFA	THADA
ENSCAFG00000002464	2956.66	2304.14	0.779306	-0.359738	0.106653	0.226528	ANP32B	ANP32B
ENSCAFG00000002467	368.814	327.075	0.88683	-0.17327	0.752584	0.847854	SNX13	SNX13
ENSCAFG00000002469	813.301	3758.33	4.62107	2.20823	1.4776e-09	3.28266e-08	NANS	NANS
ENSCAFG00000002471	78.5791	152.137	1.9361	0.953156	0.0540885	0.136905	-	TRIM14
ENSCAFG00000002473	88.0915	70.2137	0.797054	-0.32725	0.543026	0.69747	-	-
ENSCAFG00000002477	527.67	181.364	0.343708	-1.54075	3.42233e-05	0.000298654	CORO2A	CORO2A
ENSCAFG00000002479	95.0788	140.153	1.47408	0.559811	0.143309	0.280468	ZNF667	ZNF667
ENSCAFG00000002481	1079.78	980.335	0.907898	-0.139397	0.696252	0.808798	ZNF787	ZNF787
ENSCAFG00000002483	1016.53	3790.58	3.72894	1.89876	1.43462e-05	0.000136486	TBC1D2	TBC1D2
ENSCAFG00000002487	1102.53	57.8292	0.0524513	-4.25288	6.64251e-20	5.63452e-18	GABBR2	GABBR2
ENSCAFG00000002489	230.528	139.204	0.603849	-0.72774	0.130399	0.261487	PLEKHH2	PLEKHH2
ENSCAFG00000002490	409.475	188.172	0.459546	-1.12172	0.223008	0.382506	-	PTP4A1
ENSCAFG00000002492	497.556	793.099	1.59399	0.672644	0.0286629	0.084883	ANKS6	ANKS6
ENSCAFG00000002493	1906.86	985.701	0.516925	-0.951974	0.00512455	0.0214421	PHF3	PHF3
ENSCAFG00000002494	732.208	997.587	1.36244	0.446189	0.146559	0.284806	GALNT12	GALNT12
ENSCAFG00000002498	2.23294	164.881	73.8406	6.20634	3.02717e-15	1.49876e-13	HDAC9	HDAC9
ENSCAFG00000002499	166.715	205.234	1.23105	0.299886	0.354314	0.523058	DYNC2LI1	DYNC2LI1
ENSCAFG00000002500	19539.8	74518.6	3.81368	1.93118	2.47127e-10	6.24511e-09	C1K5F4_CANFA	SLC2A1
ENSCAFG00000002505	422.042	207.937	0.492694	-1.02124	0.0180155	0.0588073	ZNF691	ZNF691
ENSCAFG00000002508	130.464	117.529	0.90086	-0.150625	0.693646	0.807014	-	-
ENSCAFG00000002511	1269.4	927.84	0.730928	-0.452199	0.131339	0.262848	TWISTNB	TWISTNB
ENSCAFG00000002512	740.385	1336.5	1.80514	0.852108	0.0099795	0.0368834	CCDC23	CCDC23
ENSCAFG00000002515	2078.57	332.507	0.159969	-2.64414	3.46748e-13	1.36118e-11	MACC1	MACC1
ENSCAFG00000002516	774.243	801.759	1.03554	0.050382	0.889668	0.93694	C1orf50	C1orf50
ENSCAFG00000002519	507.281	746.479	1.47153	0.557317	0.327822	0.496378	ITGB8	ITGB8
ENSCAFG00000002525	105.121	12791.9	121.687	6.92703	2.69205e-09	5.73801e-08	COL15A1	COL15A1
ENSCAFG00000002526	1483.08	3612.96	2.43611	1.28458	4.46377e-05	0.000381038	-	LEPRE1
ENSCAFG00000002527	3013.3	2520.19	0.836354	-0.257815	0.57144	0.718631	LRPPRC	LRPPRC
ENSCAFG00000002528	110.173	3470.78	31.503	4.97742	4.71826e-37	1.68331e-34	TGFBR1	TGFBR1
ENSCAFG00000002531	5103.67	6281.42	1.23077	0.299555	0.355726	0.52385	EPN1	EPN1
ENSCAFG00000002532	594.544	739.76	1.24425	0.315273	0.215034	0.372783	ALG2	ALG2
ENSCAFG00000002533	1578.63	3971.33	2.51568	1.33095	5.32745e-06	5.67357e-05	SC61B_CANFA	SEC61B
ENSCAFG00000002535	1029.26	668.331	0.649331	-0.622975	0.0489213	0.126907	PPM1B	PPM1B
ENSCAFG00000002538	73.2665	68.6531	0.937032	-0.093829	0.776749	0.86448	SLC3A1	SLC3A1
ENSCAFG00000002539	53.4587	141.387	2.64479	1.40315	0.00860823	0.0329266	STX17	STX17
ENSCAFG00000002541	435.265	539.695	1.23992	0.310251	0.545989	0.700238	-	-
ENSCAFG00000002542	765.096	1722.97	2.25196	1.17118	0.000182568	0.0013086	-	ERP44
ENSCAFG00000002543	401.632	469.335	1.16857	0.224743	0.243388	0.40621	PREPL	PREPL
ENSCAFG00000002544	2178.44	1139.86	0.523246	-0.934438	0.00316302	0.0145497	PPIH	PPIH
ENSCAFG00000002545	540.888	530.653	0.981077	-0.0275617	0.893595	0.939229	LMBRD1	LMBRD1
ENSCAFG00000002546	237.352	200.893	0.846391	-0.240604	0.708829	0.817775	CAMKMT	CAMKMT
ENSCAFG00000002551	7436.13	6459.76	0.868699	-0.203072	0.322998	0.491959	U2AF2	U2AF2
ENSCAFG00000002552	503.471	1213.1	2.40947	1.26871	0.000493629	0.00305964	INVS_CANFA	INVS
ENSCAFG00000002553	778.646	644.322	0.827491	-0.273185	0.587199	0.729638	PPCS	PPCS
ENSCAFG00000002554	919.29	468.751	0.509906	-0.971697	0.0057293	0.0235342	SRBD1	SRBD1
ENSCAFG00000002557	170.033	133.431	0.784738	-0.349716	0.493713	0.657421	RIMKLA	RIMKLA
ENSCAFG00000002558	565.212	452.562	0.800693	-0.320679	0.39779	0.56747	CCDC106	CCDC106
ENSCAFG00000002561	1384.47	1159.03	0.837169	-0.256409	0.499573	0.662348	FIZ1	ZNF579
ENSCAFG00000002563	1287.78	852.531	0.662016	-0.595062	0.0983285	0.213635	FOXJ3	FOXJ3
ENSCAFG00000002564	639.77	988.794	1.54554	0.628115	0.0921412	0.20388	ZNF865	ZNF865
ENSCAFG00000002565	372.135	797.169	2.14215	1.09906	0.00333263	0.0151404	TEX10	TEX10
ENSCAFG00000002573	239.002	134.974	0.56474	-0.824341	0.140987	0.276856	SSC5D	SSC5D
ENSCAFG00000002575	206.736	552.113	2.67062	1.41717	0.0147553	0.0500648	NAT14	NAT14
ENSCAFG00000002576	147.599	639.211	4.33073	2.11461	4.89407e-06	5.2489e-05	HIVEP3	HIVEP3
ENSCAFG00000002577	274.592	892.09	3.24879	1.6999	3.67672e-07	5.06802e-06	-	-
ENSCAFG00000002580	872.034	1822.74	2.09021	1.06365	0.004108	0.0180022	ISOC2	ISOC2
ENSCAFG00000002585	42556.3	74305.2	1.74605	0.804091	0.0209352	0.0664893	RPL28	RPL28
ENSCAFG00000002587	24.7131	190.242	7.698	2.94448	0.00127411	0.00682488	TM190_CANFA	TMEM190
ENSCAFG00000002588	87.9982	5527.29	62.8115	5.97296	0.000104523	0.000810134	IL11	IL11
ENSCAFG00000002592	390.9	323.972	0.828785	-0.27093	0.539676	0.694786	SCMH1	SCMH1
ENSCAFG00000002594	345.173	361.955	1.04862	0.0684907	0.773091	0.861968	SUV420H2	SUV420H2
ENSCAFG00000002596	52.6742	60.5003	1.14858	0.199847	0.582516	0.726647	ZNF189	ZNF189
ENSCAFG00000002599	368.576	214.373	0.581625	-0.781838	0.0460621	0.121332	FAM135A	FAM135A
ENSCAFG00000002601	121.178	640.83	5.28835	2.40282	2.1475e-05	0.000195418	BRSK1	BRSK1
ENSCAFG00000002602	562.803	1179.8	2.0963	1.06784	0.0029682	0.0137631	C6orf57	C6ORF57
ENSCAFG00000002605	2731.9	3767.97	1.37925	0.463883	0.347324	0.516557	HSPBP1	HSPBP1
ENSCAFG00000002607	1844.93	2640.16	1.43103	0.517057	0.11123	0.233308	RNF20	RNF20
ENSCAFG00000002608	4035.91	3920.83	0.971484	-0.0417373	0.583049	0.726968	PPP6R1	PPP6R1
ENSCAFG00000002609	103.29	44.5235	0.431053	-1.21406	0.0867714	0.19524	TMEM86B	TMEM86B
ENSCAFG00000002610	363.873	347.277	0.954392	-0.0673462	0.721505	0.826192	PRKCE	PRKCE
ENSCAFG00000002612	918.646	907.436	0.987797	-0.0177128	0.919587	0.954689	A1EAA2_CANFA	SMAP1
ENSCAFG00000002615	83.8544	226.405	2.69998	1.43295	0.00885994	0.033657	DNAAF3	-
ENSCAFG00000002618	56.4688	94.2629	1.66929	0.739235	0.28759	0.456247	TNNI3_CANFA	TNNI3
ENSCAFG00000002619	439.228	235.791	0.53683	-0.897463	0.024224	0.0746916	-	-
ENSCAFG00000002626	1623.76	2236.04	1.37707	0.461607	0.266564	0.433318	PPP1R12C	PPP1R12C
ENSCAFG00000002627	621.39	2610.7	4.20139	2.07087	3.87842e-12	1.3215e-10	EPAS1	EPAS1
ENSCAFG00000002628	5315.3	1684.13	0.316846	-1.65815	0.0468435	0.122856	EPS8L1	EPS8L1
ENSCAFG00000002631	84.5807	282.896	3.34468	1.74187	0.000351072	0.00228216	RHOQ	RHOQ
ENSCAFG00000002632	585.12	884.497	1.51165	0.596124	0.105493	0.22456	PIGF	PIGF
ENSCAFG00000002633	240.967	282.476	1.17226	0.229295	0.505601	0.667677	CRIPT	CRIPT
ENSCAFG00000002634	293.861	602.307	2.04963	1.03536	0.00154505	0.00802287	SOCS5	SOCS5
ENSCAFG00000002635	1983.41	751.222	0.378754	-1.40067	2.8709e-05	0.00025419	RDH13	RDH13
ENSCAFG00000002641	13809.9	11983.2	0.867721	-0.204697	0.591506	0.732588	TTC7A	TTC7A
ENSCAFG00000002646	703.757	798.502	1.13463	0.182218	0.590715	0.732044	-	CALM2
ENSCAFG00000002649	5268.91	5741.43	1.08968	0.123908	0.713717	0.820605	LENG8	LENG8
ENSCAFG00000002652	37204.8	48609.5	1.30654	0.38575	0.306242	0.475271	RPS9	RPS9
ENSCAFG00000002653	4615.37	768.63	0.166537	-2.58609	6.47748e-14	2.80614e-12	EPCAM	EPCAM
ENSCAFG00000002655	1052.55	858.18	0.815338	-0.294529	0.449249	0.616657	MTO1	MTO1
ENSCAFG00000002656	818.446	1387.9	1.69577	0.761941	0.0498102	0.128528	Q866G8_CANFA	EEF1A1
ENSCAFG00000002658	506.049	1593.7	3.14929	1.65503	2.61155e-06	3.01984e-05	SLC17A5	SLC17A5
ENSCAFG00000002659	1095.1	318.346	0.2907	-1.7824	1.33347e-06	1.64883e-05	MSH2	MSH2
ENSCAFG00000002661	160.888	137.331	0.853582	-0.228398	0.49202	0.6558	SMC2	SMC2
ENSCAFG00000002663	583.276	4839.55	8.29717	3.05262	4.06611e-17	2.55554e-15	CD109	CD109
ENSCAFG00000002664	2693.14	1266.96	0.470439	-1.08792	0.00268667	0.0126708	MSH6	MSH6
ENSCAFG00000002667	117.616	115.223	0.979656	-0.0296532	0.958246	0.977013	-	-
ENSCAFG00000002669	513.137	760.157	1.48139	0.566954	0.35547	0.523705	FBXO11	FBXO11
ENSCAFG00000002671	280.925	332.366	1.18311	0.242588	0.673188	0.794026	SP4	SP4
ENSCAFG00000002675	1401.89	2427.88	1.73186	0.792319	0.0318251	0.0920675	TSEN34	TSEN34
ENSCAFG00000002688	958.163	764.836	0.798231	-0.325122	0.246779	0.410058	PPP1R21	PPP1R21
ENSCAFG00000002689	3025.97	3162.88	1.04524	0.0638377	0.657288	0.782578	MBOAT7	MBOAT7
ENSCAFG00000002693	89.9335	43.804	0.48707	-1.0378	0.184256	0.334135	-	-
ENSCAFG00000002694	2984.16	842.868	0.282448	-1.82394	1.16259e-07	1.77834e-06	TMC4	TMC4
ENSCAFG00000002697	924.819	921.294	0.996189	-0.00550846	0.689863	0.804662	LENG1	LENG1
ENSCAFG00000002699	2539.41	2127.26	0.837695	-0.255502	0.347732	0.516776	CNOT3	CNOT3
ENSCAFG00000002700	5382.4	4135.71	0.768376	-0.380116	0.154572	0.295829	PRPF31	PRPF31
ENSCAFG00000002701	921.415	766.306	0.831662	-0.265932	0.366102	0.534587	TFPT	TFPT
ENSCAFG00000002702	60.9465	500.16	8.20655	3.03678	1.57921e-07	2.33893e-06	COL12A1	COL12A1
ENSCAFG00000002707	451.219	1485.06	3.29122	1.71862	0.000230006	0.00159609	-	-
ENSCAFG00000002708	877.635	2221.44	2.53117	1.3398	0.000240522	0.00165336	TMEM30A	TMEM30A
ENSCAFG00000002711	319.653	317.929	0.994607	-0.00780204	0.975606	0.987162	SENP6	SENP6
ENSCAFG00000002717	86.1645	42.8877	0.497742	-1.00653	0.118747	0.244296	-	DNAH11
ENSCAFG00000002721	268.287	329.576	1.22844	0.29683	0.473248	0.638613	ASB3	ASB3
ENSCAFG00000002722	76.105	110.623	1.45356	0.539594	0.360743	0.528992	CHAC2	CHAC2
ENSCAFG00000002724	997.038	2266.97	2.2737	1.18505	0.0002606	0.00176498	ERLEC1	ERLEC1
ENSCAFG00000002727	215.116	2639.48	12.27	3.61707	8.11778e-05	0.000651679	ABCA1	ABCA1
ENSCAFG00000002728	5469.01	2970	0.543059	-0.880818	0.0033102	0.0150643	CDCA7L	CDCA7L
ENSCAFG00000002729	767.03	1736.7	2.26419	1.17899	0.00988334	0.0366396	PSME4	PSME4
ENSCAFG00000002730	60.1669	72.7896	1.20979	0.274762	0.771367	0.86086	-	-
ENSCAFG00000002731	285.558	484.147	1.69544	0.761663	0.0477254	0.124657	RAPGEF5	RAPGEF5
ENSCAFG00000002732	3727.97	1984.4	0.5323	-0.909687	0.00283702	0.0132358	CTPS1	CTPS1
ENSCAFG00000002741	2822.89	2367.12	0.838545	-0.25404	0.327248	0.495941	-	MYO6
ENSCAFG00000002742	161.436	2307.61	14.2943	3.83737	0.0011979	0.00646952	FAM126A	FAM126A
ENSCAFG00000002743	851.111	1498.33	1.76044	0.815937	0.027083	0.0812719	MYEOV2	MYEOV2
ENSCAFG00000002744	16860.4	17638.5	1.04615	0.0650869	0.957351	0.976511	Q6V0G7_CANFA	SPTBN1
ENSCAFG00000002745	449.114	393.944	0.877157	-0.189093	0.905431	0.947454	ZNF331	ZNF331
ENSCAFG00000002746	766.852	1184.99	1.54526	0.627854	0.062674	0.152291	KLHL7	KLHL7
ENSCAFG00000002748	58.8066	166.692	2.83458	1.50313	0.00513976	0.021491	-	-
ENSCAFG00000002751	293.12	316.116	1.07845	0.108964	0.9188	0.954455	CENPC1	CENPC
ENSCAFG00000002753	287.269	6565.41	22.8546	4.51441	3.50075e-10	8.64848e-09	GPNMB	GPNMB
ENSCAFG00000002755	256.298	294.08	1.14741	0.198384	0.385251	0.554523	MALSU1	MALSU1
ENSCAFG00000002758	1355.11	3424.23	2.52691	1.33737	1.13152e-05	0.00011051	SLC44A1	SLC44A1
ENSCAFG00000002762	53.7018	60.7801	1.13181	0.178629	0.812533	0.888091	EML6	EML6
ENSCAFG00000002765	309.878	357.986	1.15525	0.208202	0.622831	0.755948	UBA6	UBA6
ENSCAFG00000002766	928.18	689.427	0.742773	-0.429007	0.334472	0.503805	IGF2BP3	IGF2BP3
ENSCAFG00000002767	62.6138	264.996	4.23223	2.08142	0.002636	0.0124658	FSD1L	FSD1L
ENSCAFG00000002770	52.2688	66.4179	1.2707	0.345623	0.530322	0.687001	FKTN	FKTN
ENSCAFG00000002771	3061.83	5955.53	1.94509	0.959839	0.0610599	0.149403	RTN4	RTN4
ENSCAFG00000002772	6327.5	10607.6	1.67643	0.745393	0.0276163	0.0824884	PPP2R1A	PPP2R1A
ENSCAFG00000002774	2532.36	9021.82	3.56261	1.83294	0.00078735	0.00455874	ZNF462	ZNF462
ENSCAFG00000002782	791.856	1497.52	1.89116	0.919268	0.00273186	0.012839	LOC612507	MEI4
ENSCAFG00000002783	346.906	315.602	0.909764	-0.136436	0.8703	0.925056	-	-
ENSCAFG00000002784	228.176	128.849	0.56469	-0.82447	0.0494707	0.12788	FAM221A	FAM221A
ENSCAFG00000002788	1521.32	1507.32	0.990801	-0.0133326	0.746807	0.844483	TRA2A	TRA2A
ENSCAFG00000002792	2462.97	4123.18	1.67406	0.743355	0.015644	0.0525008	RAD23B	RAD23B
ENSCAFG00000002793	182.204	157.451	0.864146	-0.210653	0.924741	0.957092	IRAK1BP1	IRAK1BP1
ENSCAFG00000002794	91.2943	2.07002	0.0226741	-5.46281	7.49688e-06	7.67328e-05	-	TMPRSS11D
ENSCAFG00000002796	44.1518	587.04	13.2959	3.73291	3.89612e-10	9.52822e-09	CCDC88A	CCDC88A
ENSCAFG00000002797	195.972	271.007	1.38288	0.467679	0.719484	0.824657	KLF4	KLF4
ENSCAFG00000002804	641.396	564.576	0.880231	-0.184046	0.850763	0.912606	PHIP	PHIP
ENSCAFG00000002809	719.602	808.202	1.12312	0.167516	0.522082	0.680952	HMGN3	HMGN3
ENSCAFG00000002813	22.92	119.151	5.19857	2.37812	0.00024566	0.00168164	HAS1	HAS1
ENSCAFG00000002816	111.01	85.8124	0.773013	-0.371435	0.805515	0.883474	MPP6	MPP6
ENSCAFG00000002818	844.965	1505.97	1.78229	0.833735	0.0185743	0.060323	IKBKAP	IKBKAP
ENSCAFG00000002820	294.466	1754.17	5.95711	2.57461	9.38077e-13	3.40488e-11	-	-
ENSCAFG00000002821	3386.5	2541.68	0.750535	-0.414009	0.248256	0.411723	YTHDC1	YTHDC1
ENSCAFG00000002822	183.439	148.038	0.807015	-0.309333	0.569315	0.71741	LCA5	LCA5
ENSCAFG00000002824	556.053	462.919	0.83251	-0.264461	0.325278	0.49413	SH3BGRL2	SH3BGRL2
ENSCAFG00000002825	14.4919	142.888	9.8599	3.30157	0.016343	0.0545365	DFNA5	DFNA5
ENSCAFG00000002827	1387.14	1026.24	0.739819	-0.434755	0.150863	0.290794	NFYC	NFYC
ENSCAFG00000002828	1560.45	1688.72	1.0822	0.11397	0.979213	0.989327	-	-
ENSCAFG00000002829	704.217	345.919	0.491211	-1.02558	0.00743289	0.0291594	MTIF2	MTIF2
ENSCAFG00000002833	542.566	265.769	0.489836	-1.02963	0.0117159	0.0418105	-	-
ENSCAFG00000002834	143.082	2.61991	0.0183105	-5.77118	2.40355e-05	0.000217575	-	-
ENSCAFG00000002835	601.048	1095.5	1.82264	0.866031	0.00368752	0.0164387	CTNNAL1	CTNNAL1
ENSCAFG00000002837	230.044	1095.72	4.7631	2.2519	1.38896e-10	3.6706e-09	TMEM245	TMEM245
ENSCAFG00000002838	1129.49	531.518	0.470581	-1.08749	0.0102594	0.037711	CCDC104	CCDC104
ENSCAFG00000002842	77.5841	52.4861	0.676505	-0.563827	0.43299	0.601454	TTK	TTK
ENSCAFG00000002847	230.814	93.6487	0.405733	-1.3014	0.00768727	0.0299925	EPB41L4B	EPB41L4B
ENSCAFG00000002848	1299.69	976.981	0.7517	-0.41177	0.165767	0.310014	BCKDHB	BCKDHB
ENSCAFG00000002850	1494.02	2669.31	1.78667	0.837271	0.130092	0.261045	OSBPL3	OSBPL3
ENSCAFG00000002852	11911.1	9392.69	0.788568	-0.342694	0.619616	0.753327	ETFB	ETFB
ENSCAFG00000002856	8469.27	4861.18	0.573979	-0.800929	0.00788966	0.0306343	CYC_CANFA	CYCS
ENSCAFG00000002860	887.472	683.811	0.770516	-0.376103	0.403201	0.572696	SMEK2	SMEK2
ENSCAFG00000002862	832.607	683.164	0.820512	-0.285404	0.353971	0.522789	IBTK	IBTK
ENSCAFG00000002865	272.497	62.3645	0.228863	-2.12744	9.46063e-06	9.47625e-05	NFE2L3	NFE2L3
ENSCAFG00000002868	907.55	1594.23	1.75663	0.812811	0.221097	0.380143	PTPN3	PTPN3
ENSCAFG00000002873	1.96682	99.5637	50.6217	5.66168	3.00587e-05	0.000265173	-	-
ENSCAFG00000002874	153.369	150.449	0.980958	-0.0277372	0.70562	0.815159	-	-
ENSCAFG00000002876	1088.26	2294.56	2.10847	1.0762	0.00242465	0.0115837	TPBG	TPBG
ENSCAFG00000002879	524.819	287.196	0.547229	-0.869784	0.017784	0.0581769	UBE3D	UBE3D
ENSCAFG00000002885	33073.9	22837	0.690485	-0.534319	0.0630232	0.152986	HNRNPA2B1	HNRNPA2B1
ENSCAFG00000002891	958.552	417.579	0.435635	-1.19881	0.00215488	0.010489	PNPT1	PNPT1
ENSCAFG00000002894	2759.72	2798.92	1.0142	0.0203453	0.726723	0.830286	PALM2	PALM2
ENSCAFG00000002897	852.39	715.206	0.83906	-0.253154	0.534947	0.690603	CBX3	-
ENSCAFG00000002898	400.732	267.589	0.667749	-0.582622	0.218508	0.376852	DOPEY1	DOPEY1
ENSCAFG00000002900	63.0473	11.8691	0.188256	-2.40923	0.118456	0.24391	KLK6	KLK6
ENSCAFG00000002905	15.9801	82.885	5.18676	2.37483	0.00430279	0.0186937	E2FGH4_CANFA	KLK4
ENSCAFG00000002913	7378.74	3967.45	0.537687	-0.895163	0.00306344	0.0141399	UTP3	UTP3
ENSCAFG00000002916	3147.44	2586.08	0.821645	-0.283413	0.494112	0.657767	-	-
ENSCAFG00000002918	4870.54	2605.62	0.534975	-0.902456	0.00446351	0.0192677	RUFY3	RUFY3
ENSCAFG00000002921	2676.47	2592.98	0.968806	-0.0457204	0.775266	0.863384	SKAP2	SKAP2
ENSCAFG00000002922	778.551	783.066	1.0058	0.00834336	0.732612	0.834421	GRSF1	GRSF1
ENSCAFG00000002923	52.2972	64.7489	1.23809	0.30812	0.674074	0.794634	CLEC11A	CLEC11A
ENSCAFG00000002924	25.8681	140.021	5.41288	2.4364	4.54932e-05	0.000386708	SHANK1	SHANK1
ENSCAFG00000002926	50.3264	51.1856	1.01707	0.0244211	0.916807	0.953312	MOB1B	MOB1B
ENSCAFG00000002929	1496.04	1886.24	1.26082	0.334366	0.237902	0.400077	PGM3	PGM3
ENSCAFG00000002931	186.25	321.109	1.72408	0.785823	0.345805	0.514677	DCK	DCK
ENSCAFG00000002935	135.578	150.355	1.10899	0.149253	0.661431	0.785199	VRK2	VRK2
ENSCAFG00000002936	252.324	317.809	1.25953	0.332883	0.269911	0.437528	HOXA1	HOXA1
ENSCAFG00000002937	1106.12	1107.48	1.00123	0.00176976	0.71035	0.818675	POLD1	POLD1
ENSCAFG00000002939	5.44494	191.05	35.0876	5.13289	2.46748e-14	1.10445e-12	SLC4A4	SLC4A4
ENSCAFG00000002940	116.638	48.9687	0.419833	-1.25211	0.0504475	0.129783	FANCL	FANCL
ENSCAFG00000002941	1815.89	3690.25	2.0322	1.02304	0.000670596	0.00397184	Q9GMC0_CANFA	ME1
ENSCAFG00000002942	43.1012	114.832	2.66424	1.41372	0.0428154	0.114698	HOXA2	HOXA2
ENSCAFG00000002947	7.54118	385.26	51.0874	5.6749	2.92317e-07	4.12783e-06	PRSS35	PRSS35
ENSCAFG00000002948	98.2898	126.004	1.28196	0.358356	0.512498	0.672938	HOXA4	HOXA4
ENSCAFG00000002950	1068.29	759.24	0.710709	-0.49267	0.21553	0.373106	HOXA5	HOXA5
ENSCAFG00000002951	340.09	335.897	0.987669	-0.0179009	0.95482	0.974995	SNAP91	SNAP91
ENSCAFG00000002953	970.281	548.708	0.565514	-0.822365	0.0135843	0.0469184	HOXA6	HOXA6
ENSCAFG00000002956	48.8827	126.813	2.59423	1.37531	0.0192586	0.0621626	-	-
ENSCAFG00000002957	654.38	346.73	0.529861	-0.916314	0.0178543	0.0583596	HOXA7	HOXA7
ENSCAFG00000002959	412.249	1784.8	4.32942	2.11417	1.0351e-08	1.94965e-07	-	-
ENSCAFG00000002961	2780.82	2614.72	0.94027	-0.0888532	0.931275	0.961123	-	HOXA9
ENSCAFG00000002962	369.016	448.521	1.21545	0.281493	0.238546	0.400826	COX18	COX18
ENSCAFG00000002963	636.789	596.79	0.937186	-0.0935929	0.934712	0.963463	B8PZS7_CANFA	HOXA10
ENSCAFG00000002964	221.177	14.5646	0.0658502	-3.92467	2.02482e-10	5.19648e-09	LRRC4B	LRRC4B
ENSCAFG00000002966	96.5987	406.921	4.21249	2.07467	2.31966e-07	3.34174e-06	HOXA11	HOXA11
ENSCAFG00000002967	442.202	663.265	1.49991	0.584879	0.110445	0.232104	CYB5R4	CYB5R4
ENSCAFG00000002968	3235.6	2592.11	0.80112	-0.31991	0.179219	0.328041	JOSD2	JOSD2
ENSCAFG00000002970	138.14	189.576	1.37235	0.456648	0.127667	0.25767	HOXA13	HOXA13
ENSCAFG00000002971	35.5478	247.367	6.9587	2.79882	5.11219e-05	0.000428548	EVX1	EVX1
ENSCAFG00000002973	1034.21	1931.51	1.86762	0.901203	0.0157887	0.0528907	EMC10	EMC10
ENSCAFG00000002974	92.0245	281.057	3.05416	1.61077	0.00484047	0.0204582	FAM71E1	FAM71E1
ENSCAFG00000002975	200.91	236.093	1.17512	0.232806	0.347769	0.516776	PAPOLG	PAPOLG
ENSCAFG00000002977	671.43	1719.43	2.56085	1.35662	0.000277793	0.00185788	-	HIBADH
ENSCAFG00000002979	119.746	112.024	0.935511	-0.0961728	0.961925	0.979858	KIAA1009	KIAA1009
ENSCAFG00000002981	46.123	163.786	3.55107	1.82826	0.0206221	0.0657068	REL	REL
ENSCAFG00000002986	112.332	91.9054	0.81816	-0.289545	0.833287	0.901594	PUS10	PUS10
ENSCAFG00000002988	683.539	413.238	0.604556	-0.726052	0.0733115	0.172006	PEX13	PEX13
ENSCAFG00000002989	73.6267	30.7486	0.417629	-1.25971	0.0358062	0.10033	KIAA1841	KIAA1841
ENSCAFG00000002990	2224.16	4010.39	1.8031	0.850481	0.015817	0.0529708	KIAA0368	KIAA0368
ENSCAFG00000002993	611.763	1834.12	2.99809	1.58405	6.37414e-05	0.000522421	SMAP2	SMAP2
ENSCAFG00000002994	2.41445	108.253	44.8353	5.48656	5.3107e-10	1.27815e-08	NT5E	NT5E
ENSCAFG00000002995	5056.61	4299.59	0.850292	-0.23397	0.617086	0.751381	TAX1BP1	TAX1BP1
ENSCAFG00000002997	989.024	1531.64	1.54864	0.631004	0.216699	0.374652	COL9A2	COL9A2
ENSCAFG00000002998	2653.56	1842.2	0.694237	-0.5265	0.103015	0.221047	ANKRD17	ANKRD17
ENSCAFG00000002999	1290.34	953.423	0.738896	-0.436557	0.231855	0.392834	ZMPSTE24	ZMPSTE24
ENSCAFG00000003000	10061.5	37992.9	3.77606	1.91688	0.0245893	0.0755491	PTGR1	PTGR1
ENSCAFG00000003003	520.295	505.944	0.972417	-0.0403526	0.765616	0.856174	RLF	RLF
ENSCAFG00000003004	2137.25	2094.34	0.979926	-0.0292551	0.958669	0.97728	Q5JZR0_CANFA	PPT1
ENSCAFG00000003005	202.066	23.6937	0.117258	-3.09225	0.000262876	0.00177742	CREB5	CREB5
ENSCAFG00000003006	91.7944	570.075	6.21035	2.63467	6.9418e-09	1.35813e-07	DNAJC25	DNAJC25
ENSCAFG00000003007	1136.89	1248.21	1.09792	0.134775	0.682334	0.799527	USP34	USP34
ENSCAFG00000003009	127.696	373.269	2.92312	1.54751	0.000692945	0.00407437	SNX14	SNX14
ENSCAFG00000003010	323.429	1487.83	4.60017	2.20169	4.26714e-10	1.04146e-08	UGCG	UGCG
ENSCAFG00000003012	6291.45	14757.3	2.34562	1.22997	0.000343665	0.00224177	-	CAP1
ENSCAFG00000003015	232.019	632.543	2.72626	1.44692	0.000142541	0.00105622	PTBP3	PTBP3
ENSCAFG00000003018	691.023	3440.93	4.97947	2.31599	1.69623e-11	5.19576e-10	MFSD2A	MFSD2A
ENSCAFG00000003022	606.848	212.908	0.350842	-1.51111	0.0129367	0.0452487	MYCL1	MYCL1
ENSCAFG00000003023	299.399	87.8763	0.293509	-1.76852	7.00561e-05	0.00056994	CHN2	CHN2
ENSCAFG00000003024	9519.11	4679.58	0.491598	-1.02445	0.000618424	0.00370627	SYNCRIP	SYNCRIP
ENSCAFG00000003025	756.818	539.054	0.712264	-0.489516	0.64458	0.773674	RASSF6	RASSF6
ENSCAFG00000003028	290.7	1076.73	3.70393	1.88906	6.76309e-07	8.84965e-06	HSDL2	HSDL2
ENSCAFG00000003031	1211.8	1878.95	1.55055	0.632781	0.0890703	0.199083	PPIE	PPIE
ENSCAFG00000003032	1126.38	1593.45	1.41466	0.500454	0.133162	0.265562	-	-
ENSCAFG00000003043	74.1041	29.7805	0.401874	-1.31519	0.159623	0.302064	KIAA1958	KIAA1958
ENSCAFG00000003044	1634.46	1373.72	0.84047	-0.250732	0.684236	0.800983	FKBP14	FKBP14
ENSCAFG00000003045	144.208	192.457	1.33458	0.416382	0.329708	0.498425	ZNF292	ZNF292
ENSCAFG00000003048	1081.44	851.936	0.787783	-0.34413	0.373052	0.541801	TRIT1	TRIT1
ENSCAFG00000003050	487.018	524.388	1.07673	0.106659	0.598256	0.737411	XPO1	XPO1
ENSCAFG00000003053	116.677	132.039	1.13166	0.178442	0.800896	0.881088	-	-
ENSCAFG00000003054	72.3627	109.481	1.51294	0.597357	0.356249	0.524239	INIP	INIP
ENSCAFG00000003056	536.151	1009.72	1.88327	0.913238	0.00738279	0.028991	PLEKHA8	PLEKHA8
ENSCAFG00000003059	48.7501	443.997	9.10762	3.18707	8.1846e-12	2.62643e-10	SNX30	SNX30
ENSCAFG00000003061	608.97	103.091	0.169287	-2.56246	2.01057e-09	4.34727e-08	C6orf165	-
ENSCAFG00000003065	1233.48	998.984	0.809888	-0.304206	0.42612	0.595282	Q8WMR9_CANFA	SLC35A1
ENSCAFG00000003067	355.078	201.273	0.566841	-0.818983	0.0840983	0.190497	C7orf41	C7orf41
ENSCAFG00000003072	322.112	242.528	0.752929	-0.409414	0.299528	0.467903	RARS2	RARS2
ENSCAFG00000003074	1133.62	1822.49	1.60768	0.684976	0.0289563	0.085564	H6BA91_CANFA	NOD1
ENSCAFG00000003075	12.0086	1224.42	101.962	6.67189	7.21253e-07	9.37706e-06	-	-
ENSCAFG00000003077	464.66	556.951	1.19862	0.261376	0.792422	0.874441	GGCT	GGCT
ENSCAFG00000003079	141.897	72.2231	0.508984	-0.974307	0.0981878	0.213444	FAM161A	FAM161A
ENSCAFG00000003080	414.484	257.412	0.621044	-0.687233	0.0447709	0.11886	ORC3	ORC3
ENSCAFG00000003081	5568.35	2534.43	0.45515	-1.13559	0.000166207	0.00120762	PABPC4	PABPC4
ENSCAFG00000003082	1392.07	1181.12	0.848461	-0.237079	0.564008	0.713912	AKIRIN2	AKIRIN2
ENSCAFG00000003083	5553.16	3083.98	0.555356	-0.848515	0.0156209	0.0524612	CCT4	CCT4
ENSCAFG00000003086	16250.5	13191.7	0.811768	-0.30086	0.140178	0.275854	GARS	GARS
ENSCAFG00000003087	179.433	101.54	0.565894	-0.821396	0.233437	0.394777	-	-
ENSCAFG00000003089	263.578	464.127	1.76087	0.816288	0.056385	0.141429	RNGTT	RNGTT
ENSCAFG00000003090	1524.63	1092.48	0.716559	-0.480843	0.198711	0.35229	COMMD1	COMMD1
ENSCAFG00000003094	1300.72	1997.95	1.53603	0.619207	0.0590489	0.145668	B3GNT2	B3GNT2
ENSCAFG00000003095	154.469	158.132	1.02371	0.0338137	0.85896	0.917846	-	-
ENSCAFG00000003096	517.072	552.079	1.0677	0.0945086	0.753353	0.848371	PM20D2	PM20D2
ENSCAFG00000003100	176.708	368.419	2.0849	1.05998	0.0843493	0.190887	FAM188B	FAM188B
ENSCAFG00000003101	688.49	650.677	0.945078	-0.0814945	0.911921	0.950473	UBE2J1	UBE2J1
ENSCAFG00000003103	1383.7	757.65	0.547553	-0.868929	0.0176195	0.0577946	RRAGD	RRAGD
ENSCAFG00000003105	238.446	33.6806	0.141251	-2.82367	8.85643e-07	1.13083e-05	ANKRD6	ANKRD6
ENSCAFG00000003106	1289.25	951.825	0.73828	-0.437759	0.0916786	0.203302	EHBP1	EHBP1
ENSCAFG00000003108	93.6768	40.1489	0.428589	-1.22233	0.110952	0.232887	LYRM2	LYRM2
ENSCAFG00000003109	2900.08	2444.07	0.842759	-0.246808	0.600161	0.738351	MDN1	MDN1
ENSCAFG00000003110	119.706	127.741	1.06713	0.093736	0.784615	0.869476	TMEM17	TMEM17
ENSCAFG00000003113	226.464	211.632	0.934504	-0.097727	0.836785	0.903766	-	-
ENSCAFG00000003120	8275.68	8491.58	1.02609	0.0371539	0.81991	0.892381	-	MACF1
ENSCAFG00000003121	202.37	312.447	1.54394	0.626613	0.109755	0.231134	-	-
ENSCAFG00000003123	1110.29	1144.16	1.03051	0.0433572	0.858743	0.917846	MAP3K7	MAP3K7
ENSCAFG00000003125	3.29597	268.029	81.32	6.34554	0.0291717	0.0860954	CCDC129	CCDC129
ENSCAFG00000003129	4984.26	5238	1.05091	0.0716347	0.862589	0.920166	MDH1	MDH1
ENSCAFG00000003136	1965.12	2752.48	1.40067	0.486114	0.189296	0.340602	CCM2	CCM2
ENSCAFG00000003137	745.616	1411.17	1.89262	0.920382	0.188213	0.339484	UGP2	UGP2
ENSCAFG00000003143	990.175	1273.42	1.28606	0.362958	0.209496	0.365816	AVL9	AVL9
ENSCAFG00000003147	585.308	1050.92	1.7955	0.844384	0.0269062	0.0808854	KBTBD2	KBTBD2
ENSCAFG00000003149	102.09	189.185	1.85311	0.889948	0.0948072	0.208347	-	-
ENSCAFG00000003151	3853.4	6280.73	1.62992	0.704801	0.0501145	0.129146	FKBP9	FKBP9
ENSCAFG00000003152	120.864	175.859	1.45501	0.541032	0.311065	0.480359	ZNF672	ZNF672
ENSCAFG00000003153	184.852	178.683	0.966627	-0.0489692	0.967022	0.98241	VPS54	VPS54
ENSCAFG00000003154	366.474	288.889	0.788293	-0.343197	0.50284	0.665442	NT5C3	NT5C3A
ENSCAFG00000003155	1443.66	1291.5	0.8946	-0.160686	0.647932	0.775932	ZNF692	ZNF692
ENSCAFG00000003156	5383.12	947.973	0.176101	-2.50552	6.89574e-15	3.28021e-13	MYH14	MYH14
ENSCAFG00000003157	94.5865	197.8	2.09121	1.06434	0.0320774	0.0926465	-	-
ENSCAFG00000003159	6185.48	9619.41	1.55516	0.637062	0.065474	0.157361	-	-
ENSCAFG00000003160	3123.73	2939.78	0.941112	-0.0875612	0.74907	0.845859	SH3BP5L	SH3BP5L
ENSCAFG00000003161	259.169	339.055	1.30824	0.387625	0.564469	0.714271	BBS9	BBS9
ENSCAFG00000003162	242.999	478.664	1.96982	0.978063	0.00963024	0.0359209	PELI1	PELI1
ENSCAFG00000003165	349.617	283.959	0.812201	-0.300092	0.942243	0.968338	BPGM	BPGM
ENSCAFG00000003169	10.209	1101.89	107.934	6.754	0.000568906	0.00345733	CALD1	CALD1
ENSCAFG00000003174	431.908	1343	3.10946	1.63667	7.13477e-05	0.000578772	DPY19L1	DPY19L1
ENSCAFG00000003175	1782.49	794.096	0.445497	-1.16651	0.000828849	0.0047469	AFTPH	AFTPH
ENSCAFG00000003179	708.987	623.181	0.878974	-0.186108	0.831234	0.900465	TMEM140	TMEM140
ENSCAFG00000003180	2443.89	3507.96	1.4354	0.521451	0.40017	0.569458	SLC1A4	SLC1A4
ENSCAFG00000003181	2392.62	2076.16	0.867732	-0.204678	0.588598	0.730646	C7orf49	C7orf49
ENSCAFG00000003184	677.175	541.804	0.800095	-0.321756	0.57369	0.72023	CEP68	CEP68
ENSCAFG00000003186	497.075	711	1.43037	0.516385	0.0688153	0.163678	AKIRIN1	AKIRIN1
ENSCAFG00000003187	5340.77	5513.03	1.03225	0.0457953	0.727669	0.831211	RAB1A_CANFA	RAB1A
ENSCAFG00000003189	418.901	291.072	0.694847	-0.525234	0.126522	0.256042	RHBDL2	RHBDL2
ENSCAFG00000003190	1320.43	1158.18	0.877122	-0.189151	0.673161	0.794026	WDR91	WDR91
ENSCAFG00000003191	60.6999	73.4218	1.20959	0.274514	0.828309	0.898607	-	-
ENSCAFG00000003192	53.3385	103.713	1.94443	0.959346	0.081006	0.184804	SLC31A2	SLC31A2
ENSCAFG00000003194	1674.46	1766.08	1.05472	0.0768555	0.901509	0.944765	HERPUD2	HERPUD2
ENSCAFG00000003196	1130.95	1573.09	1.39095	0.476075	0.0931603	0.205498	RRAGC	RRAGC
ENSCAFG00000003197	2992.72	7307.65	2.44181	1.28795	0.0350824	0.0989879	ACTR2	ACTR2
ENSCAFG00000003198	770.212	1213.5	1.57555	0.655852	0.11504	0.238823	FKBP15	FKBP15
ENSCAFG00000003200	3001.29	640.416	0.21338	-2.2285	1.18608e-08	2.2134e-07	SH3YL1	SH3YL1
ENSCAFG00000003202	1029.37	857.96	0.833484	-0.262774	0.501017	0.66361	UTP11L	UTP11L
ENSCAFG00000003207	875.037	1097.52	1.25426	0.326837	0.412497	0.582434	-	-
ENSCAFG00000003210	104.286	836.591	8.02207	3.00397	1.17281e-13	4.8887e-12	FHL3	FHL3
ENSCAFG00000003215	508.848	966.337	1.89907	0.925292	0.0113755	0.0409451	SLC31A1	SLC31A1
ENSCAFG00000003216	1098.29	2228.55	2.02911	1.02085	0.00251644	0.0119728	SEPT7L	2007-09-01
ENSCAFG00000003219	1041.56	1746.38	1.6767	0.745627	0.0371186	0.103188	SPRED2	SPRED2
ENSCAFG00000003222	128.671	137.264	1.06678	0.0932657	0.94526	0.969805	-	-
ENSCAFG00000003223	342.671	308.869	0.901358	-0.149828	0.729837	0.832562	CNOT4	CNOT4
ENSCAFG00000003224	752.297	1087.7	1.44584	0.531912	0.0685171	0.163059	PRPF4	PRPF4
ENSCAFG00000003227	125.453	83.9984	0.669561	-0.578713	0.189867	0.3413	EEPD1	EEPD1
ENSCAFG00000003232	667.738	223.582	0.334835	-1.57848	2.01274e-05	0.00018456	KIAA0895	KIAA0895
ENSCAFG00000003233	47.0738	134.384	2.85475	1.51336	0.00746885	0.0292815	MEIS1	MEIS1
ENSCAFG00000003235	4396.35	2923.82	0.665057	-0.588451	0.065829	0.157964	NUP205	NUP205
ENSCAFG00000003236	1302.7	1206.8	0.92638	-0.110324	0.55676	0.70836	INPP5B	INPP5B
ENSCAFG00000003239	274.077	197.771	0.72159	-0.470748	0.322358	0.491354	ETAA1	ETAA1
ENSCAFG00000003241	69.2552	142.531	2.05805	1.04128	0.219927	0.378668	-	RPL17-C18orf32
ENSCAFG00000003242	1020.46	216.322	0.211985	-2.23796	2.62288e-06	3.02974e-05	BSPRY	BSPRY
ENSCAFG00000003243	3361.21	1904.01	0.566465	-0.819943	0.249044	0.412579	ANLN	ANLN
ENSCAFG00000003244	105.111	243.218	2.31391	1.21033	0.00616014	0.0249181	HDHD3	HDHD3
ENSCAFG00000003246	188.493	428.984	2.27586	1.18641	0.0117402	0.0418779	ALAD	ALAD
ENSCAFG00000003247	516.193	446.18	0.864366	-0.210285	0.778057	0.865142	MTF1	MTF1
ENSCAFG00000003248	1085.9	1245.97	1.14741	0.198377	0.576066	0.72239	-	-
ENSCAFG00000003250	56.7735	103.331	1.82005	0.863982	0.136232	0.270086	C9orf43	C9orf43
ENSCAFG00000003251	4220.47	6382.98	1.51239	0.596826	0.135531	0.269243	TSSC1	TSSC1
ENSCAFG00000003253	4807.72	3698.39	0.769261	-0.378456	0.209507	0.365816	YRDC	YRDC
ENSCAFG00000003254	1575.59	1498.15	0.950854	-0.0727035	0.749686	0.846271	TRAPPC12	TRAPPC12
ENSCAFG00000003255	433.794	174.203	0.401579	-1.31624	0.00205796	0.010127	MANEAL	MANEAL
ENSCAFG00000003256	2110.59	1122.75	0.53196	-0.91061	0.00753164	0.0294896	PNO1	PNO1
ENSCAFG00000003259	2815.56	1617.04	0.574323	-0.800067	0.0108903	0.0395048	RNASEH1	-
ENSCAFG00000003260	34.8785	408.16	11.7023	3.54872	2.92742e-11	8.5772e-10	PLEK_CANFA	PLEK
ENSCAFG00000003261	52.8241	87.3844	1.65425	0.726179	0.158637	0.30062	FBXO48	FBXO48
ENSCAFG00000003262	867.133	1044.08	1.20406	0.267905	0.697751	0.809693	APLF	APLF
ENSCAFG00000003263	53049.3	45253.9	0.853054	-0.229291	0.553576	0.70616	RPS7	RPS7
ENSCAFG00000003267	1113.6	3136.68	2.81671	1.49401	0.000587931	0.00355337	RGS3	RGS3
ENSCAFG00000003272	2048.09	159.732	0.0779907	-3.68055	1.10852e-17	7.59683e-16	ELMO1	ELMO1
ENSCAFG00000003276	187.583	121.939	0.650054	-0.621369	0.536299	0.691612	ANTXR1	ANTXR1
ENSCAFG00000003278	2634.31	702.601	0.266712	-1.90665	0.000170993	0.00123608	CDCA8	CDCA8
ENSCAFG00000003282	41.5993	143.166	3.44156	1.78306	0.0861417	0.194255	ZNF618	ZNF618
ENSCAFG00000003289	4255.6	2782.89	0.653937	-0.612777	0.0447477	0.11886	GNL2	GNL2
ENSCAFG00000003290	208.998	287.556	1.37587	0.460349	0.17256	0.319236	THAP5	THAP5
ENSCAFG00000003293	1700.84	53.2489	0.0313074	-4.99735	1.32936e-24	1.69738e-22	RSAD2	RSAD2
ENSCAFG00000003296	1215.49	1601.52	1.31759	0.397899	0.15843	0.300368	GFPT1	GFPT1
ENSCAFG00000003299	115.542	61.1952	0.529637	-0.916925	0.198877	0.352532	IMMP2L	IMMP2L
ENSCAFG00000003300	363.063	168.959	0.465371	-1.10355	0.0298238	0.0875726	RNF144A	RNF144A
ENSCAFG00000003301	706.942	600.749	0.849786	-0.234828	0.634831	0.764925	SNIP1	SNIP1
ENSCAFG00000003302	1046.36	840.526	0.803286	-0.316014	0.479	0.64394	MEAF6	MEAF6
ENSCAFG00000003304	744.497	1882.24	2.52821	1.33812	9.78058e-05	0.000762948	ZC3H12A	ZC3H12A
ENSCAFG00000003305	459.258	448.223	0.975972	-0.0350879	0.806239	0.883919	NFU1	NFU1
ENSCAFG00000003307	670.715	1739.59	2.59363	1.37497	0.00277578	0.0130051	DOCK4	DOCK4
ENSCAFG00000003309	546.002	720.981	1.32047	0.401056	0.303363	0.472463	AAK1	AAK1
ENSCAFG00000003313	591.792	667.762	1.12837	0.174243	0.750337	0.84658	KIF12	KIF12
ENSCAFG00000003314	7008.97	5480.32	0.781901	-0.354943	0.264121	0.43027	ANXA4	ANXA4
ENSCAFG00000003315	324.498	470.785	1.45081	0.536857	0.250332	0.414213	GMCL1	GMCL1
ENSCAFG00000003317	299.511	384.242	1.2829	0.359406	0.366282	0.534593	ZNF277	ZNF277
ENSCAFG00000003319	624.485	626.388	1.00305	0.00438972	0.847207	0.910016	SNRNP27	SNRNP27
ENSCAFG00000003322	11111.4	3468.24	0.312133	-1.67977	0.0651981	0.156872	IFRD1	IFRD1
ENSCAFG00000003323	2605.56	3633.06	1.39435	0.479593	0.103003	0.221047	KIDINS220	KIDINS220
ENSCAFG00000003326	6814.84	5041.36	0.739762	-0.434867	0.121442	0.248329	PCBP1	PCBP1
ENSCAFG00000003327	23.2185	657.84	28.3326	4.82439	6.39739e-14	2.78137e-12	COL27A1	COL27A1
ENSCAFG00000003329	1268.7	1162.91	0.916612	-0.125617	0.755667	0.849699	C2orf42	C2ORF42
ENSCAFG00000003330	365.051	582.726	1.59629	0.674721	0.0331043	0.094863	TMEM168	TMEM168
ENSCAFG00000003334	183.918	43.2653	0.235243	-2.08778	0.0451189	0.119574	ABCA13	ABCA13
ENSCAFG00000003338	2247.59	4096.65	1.82269	0.866067	0.0156464	0.0525008	NR1H2	NR1H2
ENSCAFG00000003340	146.811	131.202	0.893682	-0.162167	0.780626	0.866807	AKNA	AKNA
ENSCAFG00000003341	1028.2	997.99	0.970615	-0.0430294	0.919885	0.954835	TIA1	TIA1
ENSCAFG00000003344	18.4443	208.246	11.2905	3.49704	0.00384554	0.0170242	DFNB31	DFNB31
ENSCAFG00000003349	1528.38	3559.13	2.3287	1.21952	0.000239054	0.00164664	PCYOX1	PCYOX1
ENSCAFG00000003351	584.403	897.558	1.53586	0.619042	0.148541	0.287506	C9orf91	C9orf91
ENSCAFG00000003353	775.188	372.929	0.481083	-1.05564	0.00272888	0.01283	-	-
ENSCAFG00000003366	206.696	151.055	0.730806	-0.452439	0.381773	0.551299	Q6SIX3_CANFA	TGFA
ENSCAFG00000003370	1556.52	2228.98	1.43203	0.518063	0.0936118	0.206233	ASAP2	ASAP2
ENSCAFG00000003371	175.006	78.2675	0.447226	-1.16092	0.0373008	0.103419	-	ZNF350
ENSCAFG00000003372	1239.88	995.899	0.803225	-0.316124	0.167862	0.312824	ITGB1BP1	ITGB1BP1
ENSCAFG00000003375	2013.15	1591.45	0.790531	-0.339105	0.306313	0.475321	CPSF3	CPSF3
ENSCAFG00000003379	321.616	214.065	0.665593	-0.587287	0.15627	0.297869	FIGNL1	FIGNL1
ENSCAFG00000003380	188.157	195.186	1.03736	0.0529175	0.991305	0.996729	OSCP1	OSCP1
ENSCAFG00000003381	1055.6	1405.29	1.33128	0.412809	0.427729	0.596705	IAH1	IAH1
ENSCAFG00000003382	1321.08	1714.46	1.29778	0.376041	0.372084	0.54059	LSM10	LSM10
ENSCAFG00000003383	4258.03	3334.87	0.783194	-0.352558	0.215363	0.373004	Q56JJ1_CANFA	ADAM17
ENSCAFG00000003384	1509.33	2555.62	1.69322	0.759768	0.30656	0.475414	STK40	STK40
ENSCAFG00000003386	10705.6	13389	1.25065	0.322679	0.286283	0.454935	-	-
ENSCAFG00000003388	282.114	562.417	1.99358	0.99536	0.141008	0.276856	SH3D21	SH3D21
ENSCAFG00000003389	7330.86	4925.12	0.671834	-0.573824	0.0180996	0.0590342	THRAP3	THRAP3
ENSCAFG00000003390	416.288	327.136	0.785841	-0.347692	0.441031	0.608871	TAF1B	TAF1B
ENSCAFG00000003392	68.3341	111.186	1.6271	0.702303	0.234017	0.395407	-	-
ENSCAFG00000003393	585.746	2263.87	3.86493	1.95044	3.19108e-10	7.93192e-09	MDFIC	MDFIC
ENSCAFG00000003394	880.271	52.6389	0.0597986	-4.06375	2.72144e-21	2.66788e-19	GRHL1	GRHL1
ENSCAFG00000003398	1233.32	1588.01	1.28759	0.364677	0.365463	0.533975	MED25	MED25
ENSCAFG00000003399	4946.13	3184.39	0.643815	-0.635281	0.0608887	0.149118	TES	TES
ENSCAFG00000003402	14562	14769.3	1.01423	0.0203892	0.972936	0.985612	CAV2_CANFA	CAV2
ENSCAFG00000003403	12683.8	16155.4	1.2737	0.349029	0.250819	0.414665	PDIA4	PDIA4
ENSCAFG00000003404	2659.4	3250.66	1.22233	0.289635	0.532504	0.688842	CAV1_CANFA	CAV1
ENSCAFG00000003405	1356.31	326.226	0.240525	-2.05574	0.00296465	0.0137519	KLF11	KLF11
ENSCAFG00000003406	5062.2	7546.61	1.49078	0.576064	0.0566968	0.14183	MET_CANFA	MET
ENSCAFG00000003407	1919.89	210.24	0.109506	-3.19092	2.99432e-22	3.13113e-20	ADD2	ADD2
ENSCAFG00000003408	1701.38	2913.76	1.71259	0.776176	0.0285677	0.0846561	CAZA2_CANFA	CAPZA2
ENSCAFG00000003409	2996.73	1293.68	0.431696	-1.21191	0.0173812	0.0571366	RRM2	RRM2
ENSCAFG00000003410	1997.99	1833.91	0.917878	-0.123625	0.633227	0.764011	ST7	ST7
ENSCAFG00000003411	1103.86	760.166	0.688647	-0.538164	0.086905	0.195359	EZH2	EZH2
ENSCAFG00000003415	6728.14	2351.49	0.349501	-1.51663	1.30219e-06	1.61616e-05	ODC1	ODC1
ENSCAFG00000003420	532.999	623.331	1.16948	0.225866	0.659703	0.784364	VRK3	VRK3
ENSCAFG00000003422	760.918	1145.31	1.50516	0.58992	0.0965931	0.211112	GRB10	GRB10
ENSCAFG00000003426	3.31444	248.876	75.0882	6.23051	0.0132047	0.0460135	TNC	TNC
ENSCAFG00000003428	2752.07	1819.69	0.661207	-0.596827	0.0283114	0.0841091	NUP62	NUP62
ENSCAFG00000003430	763.672	602.543	0.789007	-0.34189	0.387409	0.556522	UFL1	UFL1
ENSCAFG00000003432	1040.45	985.227	0.946921	-0.0786836	0.874184	0.926829	-	CORTBP2
ENSCAFG00000003434	318.266	986.39	3.09926	1.63192	0.0141713	0.0484493	VAX2	VAX2
ENSCAFG00000003435	3921.06	2592.99	0.661297	-0.596629	0.0417764	0.112511	NOL10	NOL10
ENSCAFG00000003438	2738.1	180.654	0.0659779	-3.92187	2.77892e-06	3.18604e-05	COBL	COBL
ENSCAFG00000003439	40.3216	65.8489	1.63309	0.707606	0.260932	0.426736	IL4I1	IL4I1
ENSCAFG00000003440	4569.94	3931.41	0.860275	-0.217131	0.500059	0.662702	CUL1	CUL1
ENSCAFG00000003442	5052.28	2534.32	0.50162	-0.995335	0.0478039	0.124807	ATP6V1B1	ATP6V1B1
ENSCAFG00000003443	662.419	872.092	1.31653	0.396736	0.230881	0.392196	EIF2C1	AGO1
ENSCAFG00000003455	93.3519	249.483	2.6725	1.41819	0.00181187	0.00912704	YWHAZ	YWHAZ
ENSCAFG00000003458	169.79	119.497	0.703795	-0.506773	0.29546	0.463664	MMS22L	MMS22L
ENSCAFG00000003459	1499.82	2385.11	1.59026	0.669264	0.0342128	0.0972849	SC61G_CANFA	SEC61G
ENSCAFG00000003461	400.74	109.22	0.272546	-1.87543	0.0270106	0.0811189	ANKRD53	ANKRD53
ENSCAFG00000003462	1760.05	2098.14	1.19209	0.253495	0.529069	0.686191	TBC1D17	TBC1D17
ENSCAFG00000003463	403.78	11.4302	0.0283079	-5.14265	3.88663e-22	4.02947e-20	POU3F3	POU3F3
ENSCAFG00000003465	569.714	1286.83	2.25872	1.17551	0.00104376	0.00576539	Q6QT04_CANFA	EGFR
ENSCAFG00000003467	353.316	727.815	2.05996	1.04261	0.00190905	0.00951627	FBXL4	FBXL4
ENSCAFG00000003468	1707.48	1360.84	0.796986	-0.327373	0.28077	0.448832	TEX261	-
ENSCAFG00000003469	249.335	329.924	1.32322	0.404052	0.386441	0.555592	COQ3	COQ3
ENSCAFG00000003470	1123.93	939.784	0.836159	-0.258151	0.68745	0.802731	LANCL2	LANCL2
ENSCAFG00000003471	3937.22	3099.04	0.787113	-0.345357	0.461603	0.627999	PNISR	PNISR
ENSCAFG00000003472	1090.39	4553.81	4.17631	2.06223	6.24553e-10	1.47965e-08	TSPAN12	TSPAN12
ENSCAFG00000003473	67.8144	59.7962	0.881763	-0.181537	0.679206	0.797374	-	-
ENSCAFG00000003474	267.89	512.988	1.91492	0.937287	0.00685827	0.0272667	VOPP1	VOPP1
ENSCAFG00000003475	3561.93	6087.15	1.70895	0.773107	0.189707	0.341113	AKT1S1	AKT1S1
ENSCAFG00000003476	2205.39	3699.91	1.67767	0.746457	0.146787	0.285158	BLVRA	BLVRA
ENSCAFG00000003477	14553.7	14726.8	1.01189	0.0170589	0.8466	0.909669	-	PDIA6
ENSCAFG00000003480	424.447	143.58	0.338276	-1.56373	0.000115534	0.000882618	STK17A	STK17A
ENSCAFG00000003481	238.509	154.889	0.649407	-0.622805	0.124798	0.253471	ING3	ING3
ENSCAFG00000003485	595.644	1096.98	1.84167	0.881012	0.0213286	0.0675146	PNKP	PNKP
ENSCAFG00000003487	724.927	1980.73	2.73232	1.45013	2.41839e-05	0.000218592	PQLC3	PQLC3
ENSCAFG00000003488	7.03721	685.823	97.4566	6.60669	0.00151938	0.00792693	PAPPA	PAPPA
ENSCAFG00000003494	341.391	5.74957	0.0168416	-5.89183	3.42569e-24	4.28388e-22	HECW1	HECW1
ENSCAFG00000003495	1377.89	3555.99	2.58074	1.36779	9.18873e-05	0.000723292	PTOV1	PTOV1
ENSCAFG00000003498	121.25	142.1	1.17195	0.228915	0.802893	0.882484	USP45	USP45
ENSCAFG00000003501	2172.15	2239.67	1.03109	0.0441649	0.443762	0.611413	FAM3C	FAM3C
ENSCAFG00000003502	416.633	566.434	1.35955	0.443131	0.44703	0.614897	FUZ	FUZ
ENSCAFG00000003503	2615.23	1504.45	0.575266	-0.797698	0.0133466	0.0463482	ARHGEF5	ARHGEF5
ENSCAFG00000003507	1880.38	1210.84	0.643936	-0.635012	0.0351423	0.0991109	MRPL32	MRPL32
ENSCAFG00000003510	10.7055	968.574	90.4742	6.49943	1.00817e-06	1.27254e-05	PTPRZ1	PTPRZ1
ENSCAFG00000003516	220.163	762.329	3.46257	1.79184	2.6094e-06	3.01984e-05	TRIM32	TRIM32
ENSCAFG00000003519	917.639	594.331	0.647674	-0.626661	0.0911872	0.202508	C7orf25	C7orf25
ENSCAFG00000003521	3459.96	3545.82	1.02482	0.0353635	0.856914	0.916516	TRAPPC3	TRAPPC3
ENSCAFG00000003525	354.029	209.313	0.591232	-0.758204	0.0796985	0.182542	CCNC	CCNC
ENSCAFG00000003530	1106.8	847.116	0.765373	-0.385765	0.336798	0.506041	FAM115C	FAM115C
ENSCAFG00000003535	2.65263	318.986	120.253	6.90993	1.03647e-21	1.0565e-19	GLI3	GLI3
ENSCAFG00000003538	267.965	173.508	0.647502	-0.627043	0.282006	0.450244	SIM1	SIM1
ENSCAFG00000003539	956.836	405.819	0.424126	-1.23744	0.0730555	0.171637	CLSPN	CLSPN
ENSCAFG00000003541	2779.81	6682.79	2.40404	1.26546	0.000258933	0.00175565	AP2A1	AP2A1
ENSCAFG00000003543	8013.01	5689.1	0.709982	-0.494145	0.153123	0.293946	PSMB2	PSMB2
ENSCAFG00000003544	547.477	939.639	1.71631	0.779307	0.0265225	0.0800093	-	-
ENSCAFG00000003548	1702.2	1823.29	1.07114	0.0991479	0.925185	0.957224	NCDN	NCDN
ENSCAFG00000003549	574.193	968.923	1.68745	0.754845	0.0336952	0.0962379	ROCK2	ROCK2
ENSCAFG00000003550	1273.93	31493.2	24.7213	4.62768	0.0306664	0.0895484	INHBA	INHBA
ENSCAFG00000003553	165.182	257.709	1.56016	0.64169	0.171034	0.317273	CADPS2	CADPS2
ENSCAFG00000003554	1645.85	1477.02	0.897423	-0.15614	0.568382	0.71686	ASCC3	ASCC3
ENSCAFG00000003555	292.904	352.708	1.20418	0.268046	0.471566	0.637123	TSKS	TSKS
ENSCAFG00000003557	680.005	1109.26	1.63126	0.705982	0.0307429	0.0896638	KIAA0319L	KIAA0319L
ENSCAFG00000003560	1237.7	1294.21	1.04565	0.0644048	0.858769	0.917846	CDK5RAP2	CDK5RAP2
ENSCAFG00000003564	15900.1	21522.6	1.35362	0.436819	0.15505	0.296322	RPL3	RPL3
ENSCAFG00000003568	8.91975	232.9	26.1106	4.70656	4.32951e-08	7.18426e-07	CPT1C	CPT1C
ENSCAFG00000003569	461.704	323.881	0.701491	-0.511504	0.183039	0.332387	YAE1D1	YAE1D1
ENSCAFG00000003570	537.635	1064.77	1.98048	0.985849	0.00641015	0.0257467	FBXW2	FBXW2
ENSCAFG00000003574	645.94	856.531	1.32602	0.407104	0.144151	0.281638	-	-
ENSCAFG00000003577	58.2152	97.9117	1.68189	0.750085	0.200761	0.354989	-	-
ENSCAFG00000003578	8513.1	5595.64	0.657297	-0.605382	0.175631	0.323426	EPHA1	EPHA1
ENSCAFG00000003581	986.174	1181.6	1.19816	0.260825	0.827292	0.897715	PHF19	PHF19
ENSCAFG00000003582	1412.82	1521.72	1.07708	0.107121	0.759751	0.852523	VPS41	VPS41
ENSCAFG00000003583	776.186	771.737	0.994267	-0.00829425	0.974899	0.986776	ZMYM4	ZMYM4
ENSCAFG00000003584	165.469	208.563	1.26044	0.333922	0.33949	0.508397	IQUB	IQUB
ENSCAFG00000003589	10907.2	18976.6	1.73982	0.79894	0.0270915	0.0812719	PRMT1	PRMT1
ENSCAFG00000003591	530.382	19.6313	0.0370136	-4.7558	0.011584	0.041474	C5	C5
ENSCAFG00000003592	1388.78	1160.12	0.835348	-0.25955	0.445023	0.612936	HACE1	HACE1
ENSCAFG00000003593	3125.14	2803.82	0.897183	-0.156526	0.517915	0.677484	BCL2L12	BCL2L12
ENSCAFG00000003594	9008.81	9765.52	1.084	0.116361	0.824218	0.895375	IRF3	IRF3
ENSCAFG00000003595	1849.89	1860.86	1.00593	0.00853023	0.644793	0.773854	-	-
ENSCAFG00000003596	207.722	140.15	0.674699	-0.567685	0.316311	0.485555	ZMYM1	ZMYM1
ENSCAFG00000003597	4229.39	4635.99	1.09614	0.132428	0.763818	0.855552	SCAF1	SCAF1
ENSCAFG00000003599	344.432	345.397	1.0028	0.00403907	0.971603	0.985041	ZMYM6	-
ENSCAFG00000003603	1111.11	984.352	0.885919	-0.174753	0.690916	0.805305	CA212_CANFA	SMIM12
ENSCAFG00000003604	3383.89	8919.54	2.63589	1.39829	0.000113215	0.000867526	RRAS	RRAS
ENSCAFG00000003606	3150.71	5068.07	1.60855	0.68576	0.0341353	0.0971436	GJB3	GJB3
ENSCAFG00000003608	874.027	1353.08	1.5481	0.630496	0.191441	0.342908	CNTRL	CNTRL
ENSCAFG00000003609	3709.76	3286.59	0.885932	-0.174732	0.396667	0.566324	GJB4	GJB4
ENSCAFG00000003611	1104.79	1632.03	1.47723	0.562898	0.0770622	0.178514	PRR12	PRR12
ENSCAFG00000003612	1419.13	1251.84	0.88212	-0.180954	0.516561	0.676507	GJB5	GJB5
ENSCAFG00000003613	1294.53	286.935	0.221653	-2.17363	2.0212e-09	4.36249e-08	GAB1	GAB1
ENSCAFG00000003614	1432.55	2149.87	1.50073	0.585664	0.170114	0.31604	NOSIP	NOSIP
ENSCAFG00000003615	7934.52	11464.9	1.44494	0.531014	0.151795	0.292081	-	ZYX
ENSCAFG00000003616	1111.31	440.488	0.396368	-1.33509	0.000105774	0.000818268	FAM131B	FAM131B
ENSCAFG00000003619	162.706	79.083	0.486049	-1.04083	0.100377	0.21723	CLCN1_CANFA	CLCN1
ENSCAFG00000003620	105.622	111.48	1.05545	0.0778628	0.788287	0.871844	RCN3	RCN3
ENSCAFG00000003621	913.767	3752.43	4.10655	2.03793	3.4462e-06	3.86344e-05	LPIN1	LPIN1
ENSCAFG00000003622	1235.71	698.683	0.565408	-0.822635	0.0343958	0.09755	USP38	USP38
ENSCAFG00000003623	1610.57	1028.81	0.638788	-0.64659	0.0457261	0.120633	CASP2	CASP2
ENSCAFG00000003625	1793.49	1836.76	1.02413	0.0343919	0.971993	0.985068	FCGRT	FCGRT
ENSCAFG00000003629	2041.31	3290.53	1.61197	0.688821	0.0403679	0.109446	RAB14	RAB14
ENSCAFG00000003630	1683.1	1402.27	0.833149	-0.263354	0.484264	0.648501	ZNF330	ZNF330
ENSCAFG00000003631	16446.8	28672.2	1.74334	0.801852	0.0214468	0.0678533	-	RPS11
ENSCAFG00000003636	763.621	799.759	1.04733	0.0667096	0.977893	0.988734	Q9MZV0_CANFA	FLT3LG
ENSCAFG00000003639	157.733	302.054	1.91497	0.937324	0.0313823	0.0910688	-	-
ENSCAFG00000003644	434.616	976.419	2.24663	1.16776	0.00123186	0.00662341	STARD3NL	STARD3NL
ENSCAFG00000003645	655.582	1079.74	1.647	0.719838	0.0539924	0.136757	-	-
ENSCAFG00000003649	1622.28	2499.71	1.54087	0.623743	0.370596	0.538814	ALDH16A1	ALDH16A1
ENSCAFG00000003653	1503.53	3228.56	2.14732	1.10254	0.00320214	0.0147017	PREP	PREP
ENSCAFG00000003657	995.231	2099.81	2.10987	1.07716	0.000798886	0.00460356	NBAS	NBAS
ENSCAFG00000003659	1223.4	1490.47	1.2183	0.28487	0.535532	0.691046	PIH1D1	PIH1D1
ENSCAFG00000003661	653.917	948.898	1.4511	0.537146	0.116503	0.240952	PNPLA8	PNPLA8
ENSCAFG00000003662	1494.68	233.064	0.155929	-2.68104	3.06557e-06	3.47202e-05	TBC1D9	TBC1D9
ENSCAFG00000003663	12438.6	14893.5	1.19736	0.259861	0.339668	0.508475	GSN	GSN
ENSCAFG00000003666	42.5466	104.142	2.44771	1.29143	0.0333893	0.0955895	-	-
ENSCAFG00000003668	43.4928	61.2889	1.40917	0.494847	0.581902	0.72618	-	-
ENSCAFG00000003672	73.1418	38.2683	0.523207	-0.934547	0.338033	0.507155	FZD8	FZD8
ENSCAFG00000003676	1229.7	541.792	0.440589	-1.1825	0.00363149	0.0162127	GPT2	-
ENSCAFG00000003677	583.072	112.545	0.19302	-2.37317	3.00039e-08	5.11163e-07	CCDC155	CCDC155
ENSCAFG00000003678	1723.79	1790.94	1.03895	0.0551319	0.891878	0.938371	CCNY	CCNY
ENSCAFG00000003679	52.4068	50.039	0.954819	-0.0667016	0.977233	0.988314	LOC609570	C16orf87
ENSCAFG00000003681	77.8502	285.088	3.662	1.87263	0.000204392	0.00144733	DKKL1	DKKL1
ENSCAFG00000003683	1734.22	522.384	0.301221	-1.73111	3.33056e-07	4.65434e-06	ORC6	ORC6
ENSCAFG00000003684	170.229	2.0244	0.0118922	-6.39384	7.17445e-12	2.33314e-10	Q9TTT1_CANFA	UCP1
ENSCAFG00000003685	355.445	438.333	1.2332	0.302403	0.592795	0.733629	CREM_CANFA	CREM
ENSCAFG00000003686	3498.71	2973.18	0.849793	-0.234816	0.565905	0.715152	DDX1	DDX1
ENSCAFG00000003688	2658.6	2679.47	1.00785	0.0112811	0.942473	0.968338	VPS35	VPS35
ENSCAFG00000003692	15807.6	6362.39	0.402489	-1.31298	0.00162512	0.00835286	B6F250_CANFA	STOM
ENSCAFG00000003694	300.565	304.273	1.01234	0.0176874	0.834264	0.901993	PRDM1	PRDM1
ENSCAFG00000003698	1396.3	3122.89	2.23655	1.16128	0.000673022	0.00397836	TEAD2	TEAD2
ENSCAFG00000003699	366.133	217.832	0.594953	-0.749152	0.0923026	0.204162	SCOC	SCOC
ENSCAFG00000003701	580.197	814.552	1.40392	0.489465	0.321251	0.490407	ATG5	ATG5
ENSCAFG00000003702	136.517	162.447	1.18994	0.250891	0.756138	0.849963	MGST2	MGST2
ENSCAFG00000003703	682.344	705.486	1.03391	0.0481171	0.687809	0.802996	SETD7	SETD7
ENSCAFG00000003704	608.559	396.035	0.650776	-0.619768	0.324601	0.493472	SHCBP1	SHCBP1
ENSCAFG00000003705	373.372	287.334	0.769564	-0.377886	0.311302	0.480663	CUL2	CUL2
ENSCAFG00000003706	273.269	208.733	0.763835	-0.388666	0.477753	0.642691	RAB33B	RAB33B
ENSCAFG00000003710	1355.77	6642.07	4.8991	2.29252	9.97453e-12	3.14262e-10	AIM1	AIM1
ENSCAFG00000003711	10531.3	9249.27	0.878268	-0.187267	0.482724	0.64701	SNRNP70	SNRNP70
ENSCAFG00000003713	417.088	558.452	1.33893	0.421084	0.194615	0.346904	ZYG11B	ZYG11B
ENSCAFG00000003714	1346.1	952	0.707226	-0.499756	0.170419	0.316324	-	-
ENSCAFG00000003716	624.434	509.427	0.815822	-0.293673	0.33745	0.506593	NAA15	NAA15
ENSCAFG00000003719	1104.41	723.914	0.655474	-0.609391	0.113374	0.23649	RTN4IP1	RTN4IP1
ENSCAFG00000003720	9.54259	191.253	20.042	4.32496	2.30011e-05	0.000208523	NRCAM	NRCAM
ENSCAFG00000003723	531.078	240.503	0.452858	-1.14287	0.00476008	0.0201958	GATA_CANFA	QRSL1
ENSCAFG00000003725	285.684	427.515	1.49646	0.581553	0.0783814	0.180582	CCRN4L	CCRN4L
ENSCAFG00000003727	516.188	609.499	1.18077	0.239729	0.699976	0.810801	MGARP	MGARP
ENSCAFG00000003729	1441.78	856.904	0.594338	-0.750645	0.014322	0.0488682	SMC6	SMC6
ENSCAFG00000003732	376.786	594.202	1.57703	0.657208	0.112091	0.234627	C6orf203	C6orf203
ENSCAFG00000003733	1172.2	843.917	0.719944	-0.474043	0.160089	0.302663	ELF2	ELF2
ENSCAFG00000003734	568.855	556.923	0.979024	-0.0305843	0.813929	0.889154	ZCCHC11	ZCCHC11
ENSCAFG00000003737	2901.98	7420.59	2.55708	1.3545	0.000140934	0.00104623	PARD3	PARD3
ENSCAFG00000003738	274.361	258.289	0.941419	-0.0870909	0.922209	0.955858	SOBP	SOBP
ENSCAFG00000003740	2534.59	997.261	0.393461	-1.34571	3.95822e-05	0.000341003	PRPF38A	PRPF38A
ENSCAFG00000003744	1016.06	330.195	0.324977	-1.62159	0.000663927	0.00394086	ORC1	ORC1
ENSCAFG00000003746	557.645	711.12	1.27522	0.350746	0.394262	0.563564	TRPM4	TRPM4
ENSCAFG00000003748	428.805	203.581	0.474762	-1.07472	0.0102781	0.0377517	GEN1	GEN1
ENSCAFG00000003749	239.545	671.222	2.80207	1.48649	0.0970325	0.211691	SLC7A11	SLC7A11
ENSCAFG00000003751	3565.13	5120.47	1.43627	0.522324	0.152212	0.292744	CC2D1B	CC2D1B
ENSCAFG00000003757	440.322	1388.29	3.1529	1.65668	6.77291e-07	8.85295e-06	OSTM1	OSTM1
ENSCAFG00000003759	1800.14	1949.4	1.08291	0.114918	0.738712	0.838362	ZFYVE9	ZFYVE9
ENSCAFG00000003765	663.439	2213.89	3.33699	1.73855	2.05492e-06	2.45096e-05	SLC41A3	SLC41A3
ENSCAFG00000003772	3094.3	5123.97	1.65594	0.727648	0.0120598	0.0427461	SNX3	SNX3
ENSCAFG00000003775	6469.62	77.6708	0.0120055	-6.38017	1.94319e-12	6.83215e-11	OSR1	OSR1
ENSCAFG00000003776	112.508	2178.02	19.3588	4.27492	4.18204e-07	5.69979e-06	NRP1	NRP1
ENSCAFG00000003778	182.386	96.3893	0.52849	-0.920053	0.123804	0.251885	LACE1	LACE1
ENSCAFG00000003782	317.082	263.086	0.829711	-0.26932	0.4966	0.660138	BTF3L4	BTF3L4
ENSCAFG00000003783	1684.28	1193.52	0.70862	-0.496917	0.136708	0.270826	FOXO3	FOXO3
ENSCAFG00000003789	844.586	733.565	0.868549	-0.203321	0.681504	0.798787	KTI12	KTI12
ENSCAFG00000003791	830.304	610.448	0.735211	-0.44377	0.291126	0.460052	WDR35	WDR35
ENSCAFG00000003792	4540.15	1593.44	0.350967	-1.51059	0.00139828	0.00739045	-	ALDH1L1
ENSCAFG00000003793	99.1021	135.261	1.36486	0.448754	0.422536	0.59239	SESN1	SESN1
ENSCAFG00000003799	259.08	249.774	0.964082	-0.0527724	0.870696	0.925088	C4orf33	C4orf33
ENSCAFG00000003800	64.421	116.251	1.80455	0.851635	0.647375	0.775624	PPFIA3	PPFIA3
ENSCAFG00000003801	199.983	140.166	0.700889	-0.512743	0.210516	0.367102	SCLT1	SCLT1
ENSCAFG00000003803	2079.79	4646.17	2.23396	1.15961	0.000915473	0.00518426	NRD1	NRD1
ENSCAFG00000003807	1133.49	134.979	0.119083	-3.06996	3.058e-16	1.72528e-14	KLF15	KLF15
ENSCAFG00000003808	4278.93	1324.83	0.309616	-1.69145	5.70564e-07	7.58416e-06	PHF17	PHF17
ENSCAFG00000003810	80.1919	137.843	1.71891	0.781492	0.100363	0.21723	PPIL6	PPIL6
ENSCAFG00000003816	4113.57	4719.85	1.14739	0.19835	0.548669	0.702189	SMPD2	SMPD2
ENSCAFG00000003821	5936.01	22478.5	3.7868	1.92098	8.55466e-10	1.97653e-08	ITGB1	ITGB1
ENSCAFG00000003822	1398.01	2497.86	1.78672	0.837317	0.00637105	0.0256406	PGRMC2	PGRMC2
ENSCAFG00000003824	2200.65	3614.41	1.64243	0.71583	0.0448587	0.119041	MICAL1	MICAL1
ENSCAFG00000003826	1401.68	702.144	0.500929	-0.997321	0.00443262	0.0191549	ZXDC	ZXDC
ENSCAFG00000003828	1625.92	1545.73	0.950684	-0.0729627	0.894378	0.939543	ZBTB24	ZBTB24
ENSCAFG00000003829	3727.84	6041.63	1.62068	0.696598	0.0236182	0.0733139	LAPTM4A	LAPTM4A
ENSCAFG00000003831	447.652	318.247	0.710923	-0.492234	0.154098	0.295229	LARP1B	LARP1B
ENSCAFG00000003833	7342.66	33688	4.58799	2.19786	5.66364e-06	5.99476e-05	SDC1	SDC1
ENSCAFG00000003834	488.367	783.731	1.6048	0.682393	0.0566763	0.141819	LIN7B	LIN7B
ENSCAFG00000003837	3977.81	2065.67	0.519298	-0.945365	0.0033753	0.0152827	DLD	DLD
ENSCAFG00000003839	3524.79	2814.34	0.798443	-0.324739	0.385756	0.555068	PUM2	PUM2
ENSCAFG00000003842	928.642	1105.69	1.19065	0.251749	0.37787	0.547031	FIG4	FIG4
ENSCAFG00000003844	4198.44	2611.08	0.621917	-0.685206	0.0163807	0.0546323	RUVBL2	RUVBL2
ENSCAFG00000003845	308.887	2065.63	6.68732	2.74143	5.41108e-09	1.08669e-07	-	-
ENSCAFG00000003848	183.034	262.402	1.43362	0.519665	0.149568	0.288782	C4orf29	C4orf29
ENSCAFG00000003849	2081.2	2263.51	1.0876	0.121147	0.713286	0.820396	OSBPL9	OSBPL9
ENSCAFG00000003850	6792.96	9869.88	1.45296	0.538992	0.0695779	0.164969	RHOB	RHOB
ENSCAFG00000003852	3410.18	1882.05	0.551893	-0.857539	0.00583297	0.0238953	HS1BP3	HS1BP3
ENSCAFG00000003854	265.526	123.033	0.463355	-1.10981	0.0133319	0.0463103	WASF1	WASF1
ENSCAFG00000003855	695.725	1134.81	1.63111	0.705857	0.0235677	0.0732165	C2orf43	C2orf43
ENSCAFG00000003858	849.735	1790.28	2.10687	1.0751	0.00168873	0.00863952	GYS1	GYS1
ENSCAFG00000003860	41.3168	101.699	2.46145	1.29951	0.049527	0.127985	MFSD8	MFSD8
ENSCAFG00000003861	439.14	814.613	1.85502	0.891435	0.027309	0.0818324	FRIL_CANFA	FTL
ENSCAFG00000003867	2042.63	2798.09	1.36985	0.454019	0.292407	0.461055	BAX	BAX
ENSCAFG00000003868	572.649	553.113	0.965885	-0.0500767	0.742405	0.840921	CDC40	CDC40
ENSCAFG00000003869	122.007	451.675	3.70205	1.88832	0.0359722	0.100633	DHDH_CANFA	DHDH
ENSCAFG00000003871	1205.49	1665.97	1.38198	0.46674	0.289286	0.458224	EPS15	EPS15
ENSCAFG00000003873	19.2976	89.3092	4.628	2.21039	0.00216988	0.0105472	METTL24	METTL24
ENSCAFG00000003874	13532.6	19730.7	1.45801	0.544	0.0843311	0.190887	-	-
ENSCAFG00000003875	216.902	116.321	0.536285	-0.898927	0.168085	0.313046	PLK4	PLK4
ENSCAFG00000003878	96.692	136.511	1.41182	0.497553	0.201548	0.35607	TULP2	TULP2
ENSCAFG00000003880	459.592	256.311	0.557694	-0.842455	0.0837003	0.189808	-	-
ENSCAFG00000003882	679.669	529.765	0.779445	-0.35948	0.221316	0.380251	DDO	DDO
ENSCAFG00000003884	841.767	766.034	0.910031	-0.136013	0.544161	0.698557	TXNRD3	TXNRD3
ENSCAFG00000003885	315.51	265.204	0.840557	-0.250582	0.640331	0.770251	SSBP1	SSBP1
ENSCAFG00000003886	1346.44	203.332	0.151014	-2.72725	6.85337e-16	3.67838e-14	PLEKHA4	PLEKHA4
ENSCAFG00000003888	3433.93	3709.28	1.08018	0.111276	0.833428	0.901666	TTC39A	TTC39A
ENSCAFG00000003890	443.695	192.765	0.434455	-1.20272	0.0984429	0.213769	KIAA1147	KIAA1147
ENSCAFG00000003892	107.777	155.301	1.44095	0.527016	0.340572	0.509161	SLC22A16	SLC22A16
ENSCAFG00000003893	1476.52	958.776	0.649348	-0.622936	0.0655011	0.157395	AGK	AGK
ENSCAFG00000003894	158.354	338.172	2.13554	1.0946	0.0762969	0.177263	MPP7	MPP7
ENSCAFG00000003895	388.764	1625.35	4.18083	2.06379	2.26314e-09	4.85874e-08	HSD17B14	HSD17B14
ENSCAFG00000003896	133.029	123.556	0.928789	-0.106578	0.919114	0.95466	HSPA4L	HSPA4L
ENSCAFG00000003897	499.117	1132.07	2.26815	1.18151	0.000554882	0.00337887	RNF11	RNF11
ENSCAFG00000003901	3550.53	3533.56	0.99522	-0.00691217	0.757356	0.85086	BCAT2	BCAT2
ENSCAFG00000003902	870.489	1612.46	1.85237	0.88937	0.00749704	0.0293731	CDK19	CDK19
ENSCAFG00000003903	1571.28	919.431	0.585147	-0.77313	0.0172273	0.0568	FAF1	FAF1
ENSCAFG00000003904	2180.69	1101.12	0.50494	-0.985815	0.293572	0.462231	FGF21	FGF21
ENSCAFG00000003905	1647.82	850.074	0.515877	-0.9549	0.0074376	0.0291685	AMD1	AMD1
ENSCAFG00000003907	199.769	168.077	0.841358	-0.249208	0.447791	0.615491	BRAF	BRAF
ENSCAFG00000003908	336.551	431.736	1.28283	0.359326	0.432597	0.601215	IZUMO1	IZUMO1
ENSCAFG00000003909	986.257	1044.47	1.05903	0.0827375	0.764131	0.85567	CHCHD6	CHCHD6
ENSCAFG00000003910	823.916	813.083	0.986852	-0.0190947	0.830894	0.900417	RASIP1	RASIP1
ENSCAFG00000003912	192.6	93.6703	0.486346	-1.03994	0.0283026	0.0841036	BCAP29	BCAP29
ENSCAFG00000003914	44.7275	118.381	2.64672	1.40421	0.0140006	0.0480146	MAMSTR	MAMSTR
ENSCAFG00000003915	223.888	132.982	0.593966	-0.751549	0.140529	0.276222	GTF3C6	GTF3C6
ENSCAFG00000003916	615.29	202.904	0.32977	-1.60047	0.000285744	0.00190758	KLHL29	KLHL29
ENSCAFG00000003918	393.97	309.604	0.785858	-0.347659	0.447444	0.615153	RPF2	RPF2
ENSCAFG00000003919	310.947	311.532	1.00188	0.00271121	0.948066	0.971288	DUS4L	DUS4L
ENSCAFG00000003926	558.961	152.648	0.273092	-1.87254	6.35806e-06	6.60868e-05	ATAD2B	ATAD2B
ENSCAFG00000003929	633.088	703.725	1.11157	0.152605	0.647721	0.775756	COG5	COG5
ENSCAFG00000003930	2134.55	1621	0.759412	-0.397045	0.291034	0.459966	NDUFB2	NDUFB2
ENSCAFG00000003933	490.894	550.482	1.12139	0.165284	0.728456	0.831745	ADCK2	ADCK2
ENSCAFG00000003934	75.9454	46.7152	0.615116	-0.70107	0.330902	0.499608	INTU	INTU
ENSCAFG00000003936	1328.35	683.937	0.514875	-0.957706	0.0134649	0.0466254	-	-
ENSCAFG00000003939	936.406	1459.6	1.55872	0.640366	0.0291237	0.0860088	HBP1	HBP1
ENSCAFG00000003942	544.293	378.863	0.696065	-0.522706	0.202726	0.35763	REV3L	REV3L
ENSCAFG00000003945	271.363	271.082	0.998963	-0.00149667	0.928022	0.959177	DENND2A	DENND2A
ENSCAFG00000003948	193.193	40.599	0.210148	-2.25052	5.01565e-05	0.000421913	MFSD2B	MFSD2B
ENSCAFG00000003949	482.915	583.66	1.20862	0.273358	0.409772	0.579833	C2orf44	C2orf44
ENSCAFG00000003952	134.664	114.401	0.849527	-0.235268	0.952767	0.974004	PRKAR2B	PRKAR2B
ENSCAFG00000003953	1263.61	745.35	0.589858	-0.76156	0.044688	0.118744	-	-
ENSCAFG00000003954	523.948	1044.47	1.99346	0.995274	0.0201321	0.0644334	FKBP1B	FKBP1B
ENSCAFG00000003956	209.931	161.337	0.768523	-0.37984	0.55572	0.70763	HSPE1	-
ENSCAFG00000003957	947.156	615.649	0.649997	-0.621494	0.138512	0.27324	-	-
ENSCAFG00000003959	385.318	36.8975	0.0957586	-3.38445	4.55673e-09	9.24301e-08	RAB19	RAB19
ENSCAFG00000003960	1577.38	1365.43	0.865633	-0.208172	0.791651	0.874088	TRAF3IP2	TRAF3IP2
ENSCAFG00000003961	1100.97	4061.84	3.68934	1.88336	2.34591e-08	4.12405e-07	SPHK2	SPHK2
ENSCAFG00000003962	4.90971	325.862	66.3709	6.05248	8.94241e-11	2.45411e-09	FAT4	FAT4
ENSCAFG00000003963	192.578	167.154	0.86798	-0.204267	0.443615	0.611359	TP53I3	TP53I3
ENSCAFG00000003966	461.835	1711.6	3.70608	1.88989	2.96801e-08	5.08502e-07	ANKRD50	ANKRD50
ENSCAFG00000003967	16226.5	28619.8	1.76377	0.818665	0.0195333	0.062882	RL18_CANFA	RPL18
ENSCAFG00000003969	273.092	228.555	0.836915	-0.256848	0.532679	0.688995	-	-
ENSCAFG00000003970	157.74	21.3842	0.135566	-2.88294	2.59428e-06	3.00847e-05	-	-
ENSCAFG00000003973	820.782	321.194	0.391327	-1.35355	0.000258428	0.0017532	SLC37A3	SLC37A3
ENSCAFG00000003979	460.191	409.429	0.889694	-0.16862	0.831782	0.90076	SPRY1	SPRY1
ENSCAFG00000003980	89.7467	317.953	3.54279	1.82488	7.8972e-05	0.000635233	MAP3K8	MAP3K8
ENSCAFG00000003981	58.0177	51.0159	0.879317	-0.185545	0.910588	0.949696	SULT2B1	SULT2B1
ENSCAFG00000003982	736.47	10.1069	0.0137234	-6.18722	5.03344e-37	1.74444e-34	SLC5A9	SLC5A9
ENSCAFG00000003984	539.675	405.24	0.750897	-0.413312	0.218837	0.377195	MTPAP	MTPAP
ENSCAFG00000003987	399.941	5208.45	13.0231	3.703	8.54726e-06	8.63986e-05	KIAA1462	KIAA1462
ENSCAFG00000003988	286.328	253.123	0.884031	-0.177832	0.570336	0.718003	SPATA5	SPATA5
ENSCAFG00000003989	8344.1	9640.87	1.15541	0.208407	0.556136	0.707684	PLXNA1	PLXNA1
ENSCAFG00000003990	562.925	1062.99	1.88833	0.917108	0.00603373	0.0245012	JHDM1D	JHDM1D
ENSCAFG00000003991	552.494	825.158	1.49352	0.578712	0.140548	0.276222	ARHGAP42	ARHGAP42
ENSCAFG00000003992	854.397	487.928	0.571079	-0.808238	0.0344086	0.0975635	-	-
ENSCAFG00000003993	1134.9	2185.36	1.92559	0.945304	0.0239714	0.0741011	CYTH2	CYTH2
ENSCAFG00000003994	184.025	177.118	0.962469	-0.0551884	0.988858	0.99534	NUDT6	-
ENSCAFG00000003995	1384.84	1387.69	1.00206	0.00296731	0.676453	0.796561	FYN	FYN
ENSCAFG00000003996	11.3787	89.4853	7.8643	2.97532	0.000211533	0.00148747	FGF2	FGF2
ENSCAFG00000003997	1774.47	1430.44	0.806122	-0.31093	0.230278	0.391578	PARP12	PARP12
ENSCAFG00000004000	879.214	754.362	0.857995	-0.220959	0.555321	0.707332	SYPL1	SYPL1
ENSCAFG00000004006	1123.66	420.476	0.374202	-1.41811	1.25553e-05	0.000121255	SVIL	SVIL
ENSCAFG00000004009	691.928	394.41	0.570015	-0.810927	0.0125826	0.0441501	GRWD1	GRWD1
ENSCAFG00000004011	78.6904	24.5247	0.311661	-1.68195	0.0920171	0.203717	TBXAS1	TBXAS1
ENSCAFG00000004012	94.0712	119.613	1.27151	0.346547	0.553554	0.70616	ATXN7L1	ATXN7L1
ENSCAFG00000004017	224.676	180.595	0.803803	-0.315086	0.522056	0.680952	ZNF438	ZNF438
ENSCAFG00000004019	1380.53	990.761	0.717667	-0.478614	0.169357	0.315038	ITSN2	ITSN2
ENSCAFG00000004021	536.069	431.705	0.805316	-0.312373	0.449117	0.616545	-	TUBE1
ENSCAFG00000004022	472.205	502.922	1.06505	0.0909218	0.7292	0.832176	KIAA1109	KIAA1109
ENSCAFG00000004023	30.1426	2167.1	71.8948	6.16782	7.14272e-16	3.80005e-14	ZEB1	ZEB1
ENSCAFG00000004024	1193.46	1802.96	1.5107	0.595221	0.0938939	0.206778	RINT1	RINT1
ENSCAFG00000004028	110.564	13.5006	0.122107	-3.03378	8.48232e-05	0.000676911	FOXE3	FOXE3
ENSCAFG00000004029	355.155	693.139	1.95166	0.964698	0.140334	0.27607	TMEM143	TMEM143
ENSCAFG00000004030	1573.83	2267.2	1.44056	0.526634	0.153065	0.293918	CMPK1	CMPK1
ENSCAFG00000004031	366.179	103.529	0.282727	-1.82252	3.5857e-05	0.000312013	STIL	STIL
ENSCAFG00000004033	5719.81	281.798	0.0492671	-4.34323	2.95691e-15	1.46997e-13	PDZK1IP1	PDZK1IP1
ENSCAFG00000004034	63.9263	6840.53	107.007	6.74156	2.14253e-17	1.42016e-15	EMP3	EMP3
ENSCAFG00000004035	567.105	461.857	0.814411	-0.296172	0.309228	0.478191	EFCAB10	EFCAB10
ENSCAFG00000004036	54.6787	190.395	3.48207	1.79995	0.0307285	0.0896638	CCDC114	CCDC114
ENSCAFG00000004038	1123.37	1028.48	0.915528	-0.127324	0.973594	0.986031	HIPK2	HIPK2
ENSCAFG00000004039	793.007	1071.09	1.35066	0.43367	0.223057	0.382537	TPRA1	TPRA1
ENSCAFG00000004041	520.38	378.579	0.727504	-0.458972	0.31999	0.489407	C19orf68	C19orf68
ENSCAFG00000004045	424.366	575.374	1.35584	0.43919	0.210496	0.367102	ARHGAP12	ARHGAP12
ENSCAFG00000004046	1985.26	1939.03	0.976712	-0.0339945	0.56985	0.717787	LIG1	LIG1
ENSCAFG00000004047	8.18549	1001.32	122.328	6.93461	5.09103e-05	0.000427069	RFPL4B	RFPL4B
ENSCAFG00000004049	1968.43	2350.56	1.19413	0.255961	0.427998	0.596749	HDAC2	HDAC2
ENSCAFG00000004052	6628.56	1384.26	0.208832	-2.25958	3.11367e-13	1.22626e-11	MCM2	MCM2
ENSCAFG00000004055	339.343	93.4195	0.275295	-1.86095	0.00498065	0.0209557	FRK	FRK
ENSCAFG00000004057	2294.54	2126.11	0.926593	-0.109992	0.600724	0.738725	SRPK2	SRPK2
ENSCAFG00000004060	1210.54	1207.38	0.997388	-0.00377326	0.831279	0.900465	NT5DC1	NT5DC1
ENSCAFG00000004069	4914.7	2868.09	0.583573	-0.777015	0.0147439	0.0500402	LUC7L2	LUC7L2
ENSCAFG00000004071	1141.27	1347.33	1.18056	0.239466	0.436896	0.604696	PHF10	PHF10
ENSCAFG00000004073	174.9	102.424	0.585613	-0.771981	0.215342	0.373004	-	-
ENSCAFG00000004074	3171.95	6943.98	2.18919	1.13039	0.000720657	0.00421004	SEPW1	SEPW1
ENSCAFG00000004075	938.756	121.173	0.129079	-2.95368	9.53283e-08	1.48058e-06	E0A8T3_CANFA	NCOA1
ENSCAFG00000004076	2821.47	2440.23	0.864878	-0.209431	0.544704	0.699049	KIF5B	KIF5B
ENSCAFG00000004080	8225.73	8920.67	1.08448	0.117007	0.882898	0.932725	GLTSCR2	GLTSCR2
ENSCAFG00000004081	429.298	296.5	0.690662	-0.533948	0.237534	0.399674	JRKL	JRKL
ENSCAFG00000004082	1901.13	1055.78	0.555342	-0.848551	0.00754134	0.0295181	ABTB1	ABTB1
ENSCAFG00000004084	1397.97	620.774	0.444053	-1.17119	0.0303812	0.0888223	C6orf70	ERMARD
ENSCAFG00000004085	308.496	162.113	0.525493	-0.928255	0.075669	0.176106	CENPO	CENPO
ENSCAFG00000004086	159.13	124.346	0.781412	-0.355844	0.53767	0.692791	UBN2	UBN2
ENSCAFG00000004087	515.717	409.783	0.79459	-0.331718	0.386943	0.556182	MAML2	MAML2
ENSCAFG00000004090	391.573	215.04	0.549171	-0.864673	0.0596416	0.146805	ADCY3	ADCY3
ENSCAFG00000004091	173.64	240.06	1.38251	0.467293	0.339334	0.508225	-	-
ENSCAFG00000004092	1581.79	1039.74	0.657317	-0.605339	0.0467099	0.122559	MTMR2	MTMR2
ENSCAFG00000004094	251.805	173.92	0.690694	-0.533882	0.350924	0.519808	DLL1	DLL1
[truncated: 10,132 more rows]
