# Supplementary material for: High-throughput mRNA and miRNA profiling of epithelial-mesenchymal transition in MDCK cells
Source: BMC Genomics. 2015 Nov 16;16:944. doi: 10.1186/s12864-015-2036-9 (PMC4647640; doi:10.1186/s12864-015-2036-9)
Supplement: Additional file 11: S4. — List of completely novel predicted miRNAs with the information about their respective mature, star and precursor sequences, genome coordinates and read counts. (XLSX 37 kb) [file 12864_2015_2036_MOESM11_ESM.xlsx]

## Sheet: Blatt1
Supplementary File S4: Completely novel predicted miRNAs
novel miRNA ID	Mature read count	Star read count	Mature sequence	Star sequence	Precursor sequence	Precursor coordinate
1	1342	23	auccuaagguuggacggucugg	agccgucgugcuuuggggacau	auccuaagguuggacggucugggaggcguugccagccgucgugcuuuggggacau	11:74256390..74256445:+
2	1286	50	uacggaagaguaacugauagga	uaucaguuacucuuccguaguu	uacggaagaguaacugauaggaauauuagcauuccuaucaguuacucuuccguaguu	12:46959492..46959549:-
3	521	2	ucugagcauuaagaccucaugc	cuggguuuuuuucugcucaaug	ucugagcauuaagaccucaugcguuaagaccagugguccagccuggguuuuuuucugcucaaug	11:67900363..67900427:+
4	179	7	ucccgggcaaggaaaccaagaugc	uaacuuggcccagguccgagg	ucccgggcaaggaaaccaagaugcugagagcucaaguaacuuggcccagguccgagg	2:29751676..29751733:-
5	121	4	uuaaacuugauuuagcuuuuccu	ggagcuaaaucaaguuuaagc	uuaaacuugauuuagcuuuuccuuuugacaauuagggagcuaaaucaaguuuaagc	10:13303676..13303732:+
6	106	123	uggcagcaugaugccagggcag	caccuggcaucuugcugucguc	caccuggcaucuugcugucguccuucucuucagauggcagcaugaugccagggcag	6:12879002..12879058:-
7	89	2	ugggauugggcuguggagggcc	uccuacccaaaccaaugcaca	uccuacccaaaccaaugcacauuuuuaguuugggauugggcuguggagggcc	8:42200377..42200429:-
8	78	3	cuauaggugacugguggcuaca	uagccacccaggugccccacaguagcc	uagccacccaggugccccacaguagccacguuucaaaugcucaguggcuauaggugacugguggcuaca	23:12272611..12272680:+
9	72	24	aaaauuaccugugucccuugau	caagggacacagguaacuuuac	caagggacacagguaacuuuaccucauaauuauguaaaauuaccugugucccuugau	9:9465144..9465201:+
10	70	86	ucuucuggagcaagaggaag	guccucuugaguccugauggguu	guccucuugaguccugauggguuuagugagagaagcucuucuggagcaagaggaag	15:3645322..3645378:-
11	66	2	agggcacucucugaggcauagg	gaugccugggucagugccccuu	agggcacucucugaggcauaggugaagguucaucugaugccugggucagugccccuu	6:6549333..6549390:-
12	64	1	aucucagucagguuggcuucaga	uggggucuccucucugagagaag	uggggucuccucucugagagaaggcagcgcuggugaccaucucagucagguuggcuucaga	31:30382708..30382769:-
13	44	5	ugcauagggcugagaucccaagg	cuggguuccagaccugugca	ugcauagggcugagaucccaaggcucugagagaaaaguccuggguuccagaccugugca	26:30367170..30367229:+
14	28	16	uucucauuggcuucauguccuguc	aggagcuggccaaugaguugu	uucucauuggcuucauguccugucuguuccaggagcuggccaaugaguugu	31:24034698..24034749:+
15	28	1	uguauaguuggggcuccugggu	ccagggaucccugcuguauaagu	ccagggaucccugcuguauaaguaauauauaaaaacuguauaguuggggcuccugggu	12:6362946..6363004:+
16	21	36	aagcuacccggaugccccuaaa	ucaggggugcccggguggcuca	aagcuacccggaugccccuaaaaguauuuuuaaaaccuuuuuucaggggugcccggguggcuca	30:23619739..23619803:-
17	18	3	ccgugguucuacccugugguag	uaccauaggguaaaaccacuggca	ccgugguucuacccugugguagaacagcaugacguaaccuaccauaggguaaaaccacuggca	5:79814257..79814320:+
18	17	5	uccauuggucuguaugcaugucu	caggcaugcagaccaguggaau	caggcaugcagaccaguggaauagaauagaacaauuccauuggucuguaugcaugucu	9:41689742..41689800:-
19	16	1	aagauacuugaaccaggaagagc	caaccaguucaagugucucacu	aagauacuugaaccaggaagagcacguggguggcucaaccaguucaagugucucacu	16:24180915..24180972:-
20	14	4	aauaggugacaggagcuccagu	uggagcuccugucaccugagu	aauaggugacaggagcuccaguucccaagcacuggagcuccugucaccugagu	36:30771938..30771991:-
21	11	2	ccauccuaaggugucugugga	cacagacacucugagggugacc	ccauccuaaggugucuguggagggaggaagucaaagcccacagacacucugagggugacc	10:48900710..48900770:+
22	10	2	caacuccagggggugcuguuc	aauggcagcuccuagagucgu	caacuccagggggugcuguucacuugguagucugaauggcagcuccuagagucgu	9:46179589..46179644:-
23	7	9	ugagagggaacaagaagaag	uacuucuuguguccaccccauu	uacuucuuguguccaccccauugauacagaauacauaugaaugagagggaacaagaagaag	13:61380110..61380171:-
24	6	16	auccacugacuucucaauuu	auugagaagucaguggaucagu	auugagaagucaguggaucagucaucagucaguugauccacugacuucucaauuu	9:40303477..40303532:+
25	6	11	cuggaccccugucugcugccu	agcaggaggcagguggucaga	agcaggaggcagguggucagaggcagugcccagcacucuggaccccugucugcugccu	7:43300015..43300073:+
