# Supplementary material for: High-throughput mRNA and miRNA profiling of epithelial-mesenchymal transition in MDCK cells
Source: BMC Genomics. 2015 Nov 16;16:944. doi: 10.1186/s12864-015-2036-9 (PMC4647640; doi:10.1186/s12864-015-2036-9)
Supplement: Additional file 12: S5. — Results of miRNA-Seq mapped read counts and differential expression analysis. Please note that data are contained in multiple worksheets. (XLSX 78 kb) [file 12864_2015_2036_MOESM12_ESM.xlsx]

## Sheet: Canis_miRNAs_mapped_read_counts
Supplementary File S5 (note that data are contained within multiple worksheets in this file)
Results of mapped read counts of detected miRNAs similar to dog miRNAs from miRBase (release 21). Columns are: miRBase name of the mature miRNA, miRBase ID of the mature miRNA, miRBase name of the precursor miRNA, miRBase ID of the precursor miRNA, mapped read counts in the four biological replicates of MDCK and MDCK-Ras samples, respectively. Since mature miRNAs may derive from more than one pre…
miRBase_mature_miRNA_name	miRBase_mature_miRNA_ID	miRBase_precursor_miRNA_name	miRBase_precursor_miRNA_ID	MDCK_1	MDCK_2	MDCK_3	MDCK_4	MDCK-Ras_1	MDCK-Ras_2	MDCK-Ras_3	MDCK-Ras_4
cfa-let-7a	MIMAT0006594	cfa-let-7a-1	MI0007989	193755	267219	76609	150706	140309	61197	113121	106435
cfa-let-7a	MIMAT0006594	cfa-let-7a-2	MI0010328	194601	267924	76802	151109	140682	61299	113432	106562
cfa-let-7c	MIMAT0006669	cfa-let-7c	MI0008076	640	738	348	456	342	322	396	241
cfa-let-7e	MIMAT0006608	cfa-let-7e	MI0008004	18174	22203	5011	9563	38696	12874	19216	13477
cfa-let-7f	MIMAT0006610	cfa-let-7f	MI0008006	408348	752698	159914	355668	277281	109546	237652	199853
cfa-let-7g	MIMAT0006637	cfa-let-7g	MI0008036	29938	55611	14921	31494	17345	8582	16975	17796
cfa-miR-101	MIMAT0006600	cfa-mir-101-1	MI0008107	38649	37986	14160	31740	12658	4150	19868	13703
cfa-miR-101	MIMAT0006600	cfa-mir-101-2	MI0007995	38649	37986	14160	31740	12658	4150	19868	13703
cfa-miR-106a	MIMAT0006749	cfa-mir-106a	MI0008173	1892	4659	3091	4133	945	3405	1337	2569
cfa-miR-106a	MIMAT0006749	cfa-mir-17	MI0008050	69512	56870	36310	49799	21456	8928	29262	29001
cfa-miR-106b	MIMAT0006695	cfa-mir-106b	MI0008109	17602	15943	10431	11727	6051	2450	7519	4996
cfa-miR-107	MIMAT0006666	cfa-mir-103-1	MI0008098	241423	201387	63711	70136	365455	191232	279149	165930
cfa-miR-107	MIMAT0006666	cfa-mir-103-2	MI0010357	244202	203327	64360	70620	369866	193192	281612	167247
cfa-miR-107	MIMAT0006666	cfa-mir-107	MI0008072	6991	4890	3233	3200	11309	7381	12700	7338
cfa-miR-10a	MIMAT0006737	cfa-mir-10a	MI0008161	3438	5177	1093	1583	370	156	215	97
cfa-miR-10b	MIMAT0009837	cfa-mir-10b	MI0010331	75099	130245	22452	34189	32021	13197	24787	14291
cfa-miR-1185	MIMAT0034383	cfa-mir-1185	MI0027980	0	0	0	0	19	4	4	7
cfa-miR-122	MIMAT0006619	cfa-mir-122	MI0008015	24	13	3	5	1	0	7	2
cfa-miR-1249	MIMAT0034321	cfa-mir-1249	MI0027912	46	64	6	3	19	1	5	3
cfa-miR-125a	MIMAT0006609	cfa-mir-125a	MI0008005	1057	1630	274	522	1638	605	910	828
cfa-miR-125b	MIMAT0006670	cfa-mir-125b-1	MI0008103	28663	45956	5892	9709	12665	4418	6283	3964
cfa-miR-125b	MIMAT0006670	cfa-mir-125b-2	MI0008077	28639	45924	5888	9682	12654	4415	6277	3957
cfa-miR-126	MIMAT0006730	cfa-mir-126	MI0008154	801	895	415	1025	69	32	237	131
cfa-miR-1271	MIMAT0006685	cfa-mir-1271	MI0008095	78	150	53	72	59	35	41	56
cfa-miR-127	MIMAT0006713	cfa-mir-127	MI0008132	1	1	0	1	5	5	1	8
cfa-miR-128	MIMAT0006633	cfa-mir-128-1	MI0008032	1856	2249	632	1449	490	189	705	711
cfa-miR-128	MIMAT0006633	cfa-mir-128-2	MI0008057	1856	2249	632	1449	490	189	705	711
cfa-miR-1296	MIMAT0034413	cfa-mir-1296	MI0028014	33	24	29	9	37	17	31	12
cfa-miR-129	MIMAT0006623	cfa-mir-129-1	MI0008019	9	0	2	0	641	179	259	492
cfa-miR-129	MIMAT0006623	cfa-mir-129-2	MI0008030	9	0	2	0	641	179	259	492
cfa-miR-1301	MIMAT0034337	cfa-mir-1301	MI0027930	96	155	49	43	19	11	16	14
cfa-miR-1306	MIMAT0006661	cfa-mir-1306	MI0008066	189	257	66	171	47	15	90	55
cfa-miR-1307	MIMAT0006665	cfa-mir-1307	MI0008071	3093	2109	473	1179	458	66	209	95
cfa-miR-130a	MIMAT0006631	cfa-mir-130a	MI0008029	3295	4583	1574	3136	955	366	1149	943
cfa-miR-130b	MIMAT0006659	cfa-mir-130b	MI0008064	1673	1834	735	1681	785	303	997	1258
cfa-miR-132	MIMAT0006732	cfa-mir-132	MI0008156	262	369	125	192	10441	962	2947	6116
cfa-miR-133c	MIMAT0009833	cfa-mir-133a	MI0010326	1	0	0	0	333	76	148	247
cfa-miR-133c	MIMAT0009833	cfa-mir-133c	MI0010325	1	0	0	0	333	76	148	247
cfa-miR-1343	MIMAT0034357	cfa-mir-1343	MI0027953	101	64	13	24	35	11	12	15
cfa-miR-134	MIMAT0009883	cfa-mir-134	MI0010382	18	24	4	6	255	75	116	143
cfa-miR-135a-5p	MIMAT0010196	cfa-mir-135a-1	MI0010333	2	14	10	21	1	4	21	9
cfa-miR-135a-5p	MIMAT0010196	cfa-mir-135a-2	MI0008025	2	16	11	22	1	4	21	10
cfa-miR-135b	MIMAT0009839	cfa-mir-135b	MI0010334	5558	9881	3086	4856	4526	1931	4822	3502
cfa-miR-137	MIMAT0006702	cfa-mir-137	MI0008117	0	0	0	0	3	0	0	0
cfa-miR-138a	MIMAT0006654	cfa-mir-138a	MI0008056	149	143	88	123	31	7	61	47
cfa-miR-139	MIMAT0006645	cfa-mir-139	MI0008045	15	13	4	5	8	3	5	2
cfa-miR-140	MIMAT0006689	cfa-mir-140	MI0008100	13966	22514	3797	11143	10631	3585	5991	5191
cfa-miR-141	MIMAT0009876	cfa-mir-141	MI0010374	178828	240954	84033	150871	2155	168	19253	12191
cfa-miR-142	MIMAT0006736	cfa-mir-142	MI0008160	1	1	1	3	1	2	0	2
cfa-miR-143	MIMAT0006682	cfa-mir-143	MI0008092	33	102	9	20	49	14	20	31
cfa-miR-144	MIMAT0006734	cfa-mir-144	MI0008158	0	0	0	0	0	0	0	0
cfa-miR-145	MIMAT0009863	cfa-mir-145	MI0010359	0	0	0	0	2	1	2	0
cfa-miR-146a	MIMAT0006684	cfa-mir-146a	MI0008094	37	89	26	55	71	32	55	91
cfa-miR-146b	MIMAT0006667	cfa-mir-146b	MI0008073	1725	1171	729	985	414	245	359	323
cfa-miR-147	MIMAT0009874	cfa-mir-147	MI0010371	1190	1344	184	637	57	11	135	28
cfa-miR-148a	MIMAT0006622	cfa-mir-148a	MI0008018	828977	946578	312793	520445	329482	206283	266813	315187
cfa-miR-148b	MIMAT0006663	cfa-mir-148b	MI0008069	115077	185754	48284	77611	43538	22277	40580	30184
cfa-miR-151	MIMAT0006615	cfa-mir-151	MI0008011	4197	8487	1387	2898	3398	1347	2371	2447
cfa-miR-152	MIMAT0006738	cfa-mir-152	MI0008162	375	365	121	105	17928	10321	5208	5490
cfa-miR-153	MIMAT0009840	cfa-mir-153	MI0010335	255	459	137	208	63	9	58	32
cfa-miR-155	MIMAT0006671	cfa-mir-155	MI0008078	4211	9248	2515	2759	7948	3407	7053	5078
cfa-miR-15a	MIMAT0006647	cfa-mir-15a	MI0008048	7215	8463	4632	5012	3834	1896	5299	3357
cfa-miR-15b	MIMAT0006676	cfa-mir-15b	MI0008083	5257	7960	3541	4102	2341	960	4711	3103
cfa-miR-16	MIMAT0006648	cfa-mir-16-1	MI0008049	16654	31483	8956	13394	7131	3250	10754	8397
cfa-miR-16	MIMAT0006648	cfa-mir-16-2	MI0008084	16731	31547	8985	13398	7087	3221	10764	8395
cfa-miR-181a	MIMAT0006707	cfa-mir-181a-1	MI0008126	2764	3323	503	1457	8705	1666	4226	3789
cfa-miR-181a	MIMAT0006707	cfa-mir-181a-2	MI0008152	2764	3323	503	1457	8705	1666	4226	3789
cfa-miR-181b	MIMAT0006708	cfa-mir-181b-1	MI0008127	1190	1559	320	602	3316	832	2128	1909
cfa-miR-181b	MIMAT0006708	cfa-mir-181b-2	MI0008153	1251	1633	348	653	3700	948	2454	2208
cfa-miR-181c	MIMAT0006635	cfa-mir-181c	MI0008034	1256	1383	348	782	1304	323	1128	683
cfa-miR-181d	MIMAT0006636	cfa-mir-181d	MI0008035	3080	3713	1181	2539	3925	1257	3682	2130
cfa-miR-182	MIMAT0009841	cfa-mir-182	MI0010336	140053	268693	68554	109078	30892	13106	44270	37790
cfa-miR-1838	MIMAT0006644	cfa-mir-1838	MI0008044	213	221	96	128	55	37	82	73
cfa-miR-183	MIMAT0006621	cfa-mir-183	MI0008017	100095	169595	35905	74254	16341	7378	25552	19300
cfa-miR-1841	MIMAT0006686	cfa-mir-1841	MI0008096	214	218	64	108	52	12	94	23
cfa-miR-1842	MIMAT0006701	cfa-mir-1842	MI0008116	181	231	83	61	86	16	70	34
cfa-miR-1844	MIMAT0006740	cfa-mir-1844	MI0008164	1322	1381	279	530	120	30	202	97
cfa-miR-184	MIMAT0009842	cfa-mir-184	MI0010337	1365	2598	975	1275	258	146	1419	454
cfa-miR-185	MIMAT0006660	cfa-mir-185	MI0008065	4329	6076	1593	1969	2821	970	1951	1045
cfa-miR-186	MIMAT0006694	cfa-mir-186	MI0008108	22864	27386	9407	21644	8133	3635	10353	12811
cfa-miR-188	MIMAT0009880	cfa-mir-188	MI0010379	136	102	37	51	81	23	65	62
cfa-miR-18a	MIMAT0009832	cfa-mir-18a	MI0010324	6688	7494	6010	4993	1806	919	3510	2064
cfa-miR-190a	MIMAT0009872	cfa-mir-190a	MI0010369	737	846	773	956	289	136	485	401
cfa-miR-190b	MIMAT0009873	cfa-mir-190b	MI0010370	38	76	21	45	16	10	4	12
cfa-miR-191	MIMAT0006638	cfa-mir-191	MI0008037	58310	66024	20027	31351	30503	9490	23086	19706
cfa-miR-192	MIMAT0006632	cfa-mir-192	MI0008031	141877	154584	60770	129890	1521	801	6780	5960
cfa-miR-193a	MIMAT0006735	cfa-mir-193a	MI0008159	941	1702	228	448	924	289	393	576
cfa-miR-193b	MIMAT0006699	cfa-mir-193b	MI0008113	39	63	2	12	138	26	40	60
cfa-miR-194	MIMAT0006681	cfa-mir-194	MI0008091	14514	12583	6350	12212	223	61	595	542
cfa-miR-195	MIMAT0006692	cfa-mir-195	MI0008105	12	27	14	38	40	18	48	81
cfa-miR-196a	MIMAT0006662	cfa-mir-196a-1	MI0010360	9404	20314	3919	7043	5241	2454	5192	3324
cfa-miR-196a	MIMAT0006662	cfa-mir-196a-2	MI0008068	9815	20919	4105	7305	5653	2685	5567	3659
cfa-miR-196b	MIMAT0006620	cfa-mir-196b	MI0008016	11874	29920	4974	10444	12584	5229	8732	6953
cfa-miR-197	MIMAT0006698	cfa-mir-197	MI0008112	528	767	341	336	652	280	620	535
cfa-miR-199	MIMAT0006642	cfa-mir-199-1	MI0008042	46	61	8	26	21	2	5	8
cfa-miR-199	MIMAT0006642	cfa-mir-199-2	MI0008124	46	61	8	26	21	2	5	8
cfa-miR-199	MIMAT0006642	cfa-mir-199-3	MI0008151	46	61	8	26	21	2	5	8
cfa-miR-19a	MIMAT0006650	cfa-mir-19a	MI0008051	33717	53427	25008	38249	14168	5577	21479	24426
cfa-miR-19b	MIMAT0006652	cfa-mir-19b-1	MI0008054	7704	14014	4436	11278	2553	837	3633	4043
cfa-miR-19b	MIMAT0006652	cfa-mir-19b-2	MI0008174	7704	14014	4436	11278	2553	837	3633	4043
cfa-miR-1	MIMAT0006656	cfa-mir-1-1	MI0008060	7	2	0	0	2420	665	1509	1656
cfa-miR-1	MIMAT0006656	cfa-mir-1-2	MI0008118	7	2	0	0	2420	665	1509	1656
cfa-miR-200a	MIMAT0009865	cfa-mir-200a	MI0010362	3723	3341	911	1275	38	10	255	153
cfa-miR-200b	MIMAT0009864	cfa-mir-200b	MI0010361	4606	3244	1113	1593	31	2	260	196
cfa-miR-200c	MIMAT0006664	cfa-mir-200c	MI0008070	165758	184502	59645	93227	1838	159	10895	8303
cfa-miR-202	MIMAT0009844	cfa-mir-202	MI0010339	0	0	0	3	4	1	2	1
cfa-miR-203	MIMAT0009866	cfa-mir-203	MI0010363	9418	11715	3016	6517	321	128	1431	445
cfa-miR-204	MIMAT0006598	cfa-mir-204	MI0007993	1241	2432	408	819	260	111	207	254
cfa-miR-205	MIMAT0009845	cfa-mir-205	MI0010340	241	477	96	145	1281	448	4636	5399
cfa-miR-20a	MIMAT0006651	cfa-mir-20a	MI0008052	59909	97193	51061	58647	24812	12954	35444	27000
cfa-miR-20b	MIMAT0009830	cfa-mir-20b	MI0010322	26	74	104	136	7	81	30	38
cfa-miR-2114	MIMAT0034427	cfa-mir-2114	MI0028029	18	6	5	11	8	1	0	5
cfa-miR-212	MIMAT0006731	cfa-mir-212	MI0008155	1	1	1	0	32	5	3	8
cfa-miR-215	MIMAT0009848	cfa-mir-215	MI0010343	36	48	15	27	77	34	71	62
cfa-miR-216a	MIMAT0009849	cfa-mir-216a	MI0010344	3	2	2	5	1	0	0	0
cfa-miR-217	MIMAT0009850	cfa-mir-217	MI0010345	4	5	6	3	2	0	0	0
cfa-miR-218	MIMAT0006672	cfa-mir-218-1	MI0008079	755	2563	931	1434	3	1	2	0
cfa-miR-218	MIMAT0006672	cfa-mir-218-2	MI0008097	736	2384	899	1373	3	1	2	0
cfa-miR-219-5p	MIMAT0006611	cfa-mir-219-1	MI0008007	89	122	55	69	15	13	84	32
cfa-miR-219-5p	MIMAT0006611	cfa-mir-219-2	MI0008150	9	15	4	7	1	1	5	4
cfa-miR-21	MIMAT0006741	cfa-mir-21	MI0008165	9488578	8329805	4682880	5352089	8360888	3402314	8117278	6606776
cfa-miR-222	MIMAT0009851	cfa-mir-222	MI0010346	7360	8885	3847	7146	19739	8869	17648	16774
cfa-miR-224	MIMAT0006744	cfa-mir-224	MI0008168	22	0	0	0	3721	1331	4702	4647
cfa-miR-22	MIMAT0006733	cfa-mir-22	MI0008157	737	1246	145	265	999	305	494	179
cfa-miR-2387	MIMAT0034370	cfa-mir-2387	MI0027966	15	3	5	5	4	3	4	0
cfa-miR-23a	MIMAT0006640	cfa-mir-23a	MI0008039	3105	6756	724	2968	3313	314	2358	1578
cfa-miR-23b	MIMAT0006612	cfa-mir-23b	MI0008008	1161	2353	252	971	769	119	705	512
cfa-miR-2483	MIMAT0034421	cfa-mir-2483	MI0028023	12	11	8	23	3	0	0	0
cfa-miR-24	MIMAT0006614	cfa-mir-24-1	MI0008010	186499	184395	71649	106382	238065	99194	267819	334345
cfa-miR-24	MIMAT0006614	cfa-mir-24-2	MI0008041	186499	184395	71649	106382	238065	99194	267819	334345
cfa-miR-25	MIMAT0006697	cfa-mir-25	MI0008111	23099	25529	7861	14715	5596	1481	4198	4854
cfa-miR-26a	MIMAT0006595	cfa-mir-26a-1	MI0008058	24086	45474	10681	21993	3435	2271	5950	5007
cfa-miR-26a	MIMAT0006595	cfa-mir-26a-2	MI0007990	24090	45484	10681	21995	3440	2272	5949	5011
cfa-miR-26b	MIMAT0006678	cfa-mir-26b	MI0008088	3746	5860	1927	3144	1337	782	2488	1784
cfa-miR-27a	MIMAT0006641	cfa-mir-27a	MI0008040	39734	67975	15185	25307	54974	14544	56916	39245
cfa-miR-27b	MIMAT0006613	cfa-mir-27b	MI0008009	213004	318930	91939	136218	357917	178664	290254	260628
cfa-miR-28	MIMAT0006675	cfa-mir-28	MI0008082	13228	17145	4238	8421	7338	2354	6389	7021
cfa-miR-299	MIMAT0009885	cfa-mir-299	MI0010384	5	12	7	4	242	27	71	91
cfa-miR-29a	MIMAT0006626	cfa-mir-29a	MI0008022	26195	44902	12648	32988	41300	14642	50230	53907
cfa-miR-29b	MIMAT0006625	cfa-mir-29b-1	MI0008021	11433	20956	6586	11820	19128	8831	23665	22151
cfa-miR-29b	MIMAT0006625	cfa-mir-29b-2	MI0008121	11433	20956	6586	11820	19128	8831	23665	22151
cfa-miR-29c	MIMAT0006705	cfa-mir-29c-1	MI0008122	1424	2521	803	1952	464	778	1241	684
cfa-miR-29c	MIMAT0006705	cfa-mir-29c-2	MI0015960	1424	2521	803	1952	464	778	1241	684
cfa-miR-301a	MIMAT0009853	cfa-mir-301a	MI0010348	2399	2941	1070	2353	215	95	227	238
cfa-miR-301b	MIMAT0009854	cfa-mir-301b	MI0010349	120	234	81	203	22	20	43	59
cfa-miR-30a	MIMAT0006604	cfa-mir-30a	MI0008000	273763	430702	148107	337312	71277	32344	107251	89396
cfa-miR-30b	MIMAT0006617	cfa-mir-30b	MI0008013	4988	5476	2323	4900	3470	1867	5404	5147
cfa-miR-30c	MIMAT0006605	cfa-mir-30c-1	MI0008024	11982	15050	6280	17049	4910	2886	8883	10769
cfa-miR-30c	MIMAT0006605	cfa-mir-30c-2	MI0008001	11983	15050	6280	17049	4910	2886	8883	10769
cfa-miR-30d	MIMAT0006616	cfa-mir-30d	MI0008012	67204	52979	30681	61589	49811	19500	45631	56130
cfa-miR-30e	MIMAT0006627	cfa-mir-30e	MI0008023	23147	42684	9888	24767	15694	8313	19168	20345
cfa-miR-31	MIMAT0006599	cfa-mir-31	MI0007994	24336	23468	6068	10625	22247	6798	40395	18715
cfa-miR-320	MIMAT0006658	cfa-mir-320	MI0008063	14629	14536	3015	5600	11209	3302	5966	3320
cfa-miR-323	MIMAT0006718	cfa-mir-323	MI0008137	0	0	0	0	41	9	6	15
cfa-miR-324	MIMAT0009896	cfa-mir-324	MI0010395	313	224	95	181	118	24	100	82
cfa-miR-329a	MIMAT0006719	cfa-mir-329a	MI0008138	0	0	0	0	0	0	0	0
cfa-miR-329a	MIMAT0006719	cfa-mir-329b	MI0010398	0	0	0	0	0	0	0	0
cfa-miR-32	MIMAT0006597	cfa-mir-32	MI0007992	1451	2520	827	900	1164	589	1804	705
cfa-miR-330	MIMAT0009893	cfa-mir-330	MI0010392	495	720	122	155	64	7	36	18
cfa-miR-331	MIMAT0009895	cfa-mir-331	MI0010394	1083	923	265	768	334	135	489	307
cfa-miR-335	MIMAT0006624	cfa-mir-335	MI0008020	16	24	23	17	5	2	4	3
cfa-miR-339	MIMAT0011134	cfa-mir-339-1	MI0008115	1145	1918	318	499	453	123	357	169
cfa-miR-340	MIMAT0009892	cfa-mir-340	MI0010391	12957	18121	6328	9935	12456	4534	15922	13361
cfa-miR-342	MIMAT0006709	cfa-mir-342	MI0008128	72	64	30	28	7	5	25	25
cfa-miR-345	MIMAT0006710	cfa-mir-345	MI0008129	278	186	96	131	43	13	36	24
cfa-miR-34a	MIMAT0006690	cfa-mir-34a	MI0008101	4	23	1	3	27	3	21	14
cfa-miR-34c	MIMAT0006693	cfa-mir-34c	MI0008106	150	88	45	74	105	45	142	48
cfa-miR-361	MIMAT0006751	cfa-mir-361	MI0008177	1465	2208	704	974	814	405	853	679
cfa-miR-362	MIMAT0009886	cfa-mir-362	MI0010385	147	179	36	57	107	27	67	49
cfa-miR-365	MIMAT0001540	cfa-mir-365-1	MI0001657	2431	2521	1170	1681	2503	1353	3463	2812
cfa-miR-365	MIMAT0001540	cfa-mir-365-2	MI0001647	2431	2521	1170	1681	2503	1353	3463	2812
cfa-miR-374a	MIMAT0006753	cfa-mir-374a	MI0008179	3345	6125	1927	3267	2690	881	3571	2850
cfa-miR-374b	MIMAT0006754	cfa-mir-374b	MI0008180	1136	1810	441	1147	848	212	851	726
cfa-miR-375	MIMAT0009871	cfa-mir-375	MI0010368	3994	7175	1447	1124	20	4	33	13
cfa-miR-376a	MIMAT0006722	cfa-mir-376a-1	MI0008143	0	0	0	0	58	2	12	9
cfa-miR-376a	MIMAT0006722	cfa-mir-376a-2	MI0008142	0	0	0	0	58	2	12	9
cfa-miR-376a	MIMAT0006722	cfa-mir-376a-3	MI0008141	0	0	0	0	58	2	12	9
cfa-miR-376c	MIMAT0009888	cfa-mir-376b	MI0010386	1	0	0	0	21	0	2	8
cfa-miR-376c	MIMAT0009888	cfa-mir-376c	MI0010387	1	0	0	0	23	0	2	8
cfa-miR-377	MIMAT0009890	cfa-mir-377	MI0010389	0	0	0	0	2	0	0	1
cfa-miR-378	MIMAT0006683	cfa-mir-378	MI0008093	1195287	1917060	665505	1189074	1445813	983676	2996668	1657820
cfa-miR-379	MIMAT0006715	cfa-mir-379	MI0008134	142	266	80	124	6586	1061	2666	3448
cfa-miR-380	MIMAT0006717	cfa-mir-380	MI0008136	3	4	2	5	193	60	100	109
cfa-miR-381	MIMAT0009891	cfa-mir-381	MI0010390	180	177	98	111	9719	2340	3715	3692
cfa-miR-382	MIMAT0006724	cfa-mir-382	MI0008145	1	0	0	2	27	6	12	21
cfa-miR-3958	MIMAT0034388	cfa-mir-3958	MI0027985	1	3	1	6	71	18	27	45
cfa-miR-409	MIMAT0006726	cfa-mir-409	MI0008147	1	5	0	0	92	10	17	29
cfa-miR-410	MIMAT0006728	cfa-mir-410	MI0008149	5	12	1	4	139	31	41	52
cfa-miR-411	MIMAT0006716	cfa-mir-411	MI0008135	40	97	25	52	1836	395	698	1163
cfa-miR-423a	MIMAT0006742	cfa-mir-423a	MI0008166	56565	95910	20247	31978	38955	19011	27011	19681
cfa-miR-424	MIMAT0006745	cfa-mir-424	MI0008169	11	21	5	38	2	1	2	0
cfa-miR-425	MIMAT0006639	cfa-mir-425	MI0008038	2252	2137	752	1129	837	230	732	466
cfa-miR-429	MIMAT0001539	cfa-mir-429	MI0001644	18710	18372	8304	14786	236	43	3793	2149
cfa-miR-449a	MIMAT0001544	cfa-mir-449a	MI0001651	24	14	9	10	2	0	0	0
cfa-miR-449b	MIMAT0034406	cfa-mir-449b	MI0028007	0	0	0	0	0	0	0	0
cfa-miR-450a	MIMAT0001548	cfa-mir-450a	MI0001655	372	727	210	367	162	95	86	52
cfa-miR-450b	MIMAT0006748	cfa-mir-450b	MI0008172	501	1079	330	555	254	96	98	68
cfa-miR-454	MIMAT0009927	cfa-mir-454	MI0010426	430	746	232	267	29	17	60	19
cfa-miR-455	MIMAT0006603	cfa-mir-455	MI0007999	8	11	4	5	177	126	197	146
cfa-miR-485	MIMAT0006725	cfa-mir-485	MI0008146	12	16	3	1	319	52	40	48
cfa-miR-486	MIMAT0011132	cfa-mir-486	MI0008027	197	553	63	182	27	13	18	6
cfa-miR-487a	MIMAT0009902	cfa-mir-487a	MI0010401	0	0	2	0	12	0	0	0
cfa-miR-487b	MIMAT0006723	cfa-mir-487b	MI0008144	0	0	0	0	20	5	3	1
cfa-miR-491	MIMAT0006601	cfa-mir-491	MI0007997	5	25	7	19	7	2	9	15
cfa-miR-494	MIMAT0009905	cfa-mir-494	MI0010404	8	8	3	6	267	71	91	186
cfa-miR-495	MIMAT0006721	cfa-mir-495	MI0008140	1	0	1	0	71	13	29	18
cfa-miR-497	MIMAT0006691	cfa-mir-497	MI0008104	8	11	5	12	26	3	9	28
cfa-miR-499	MIMAT0006655	cfa-mir-499	MI0008059	780	1164	388	632	477	211	555	419
cfa-miR-500	MIMAT0006759	cfa-mir-500	MI0008185	105	229	30	108	39	15	29	39
cfa-miR-502	MIMAT0006761	cfa-mir-502	MI0008187	170	303	53	143	64	26	49	49
cfa-miR-503	MIMAT0006746	cfa-mir-503	MI0008170	1797	4548	767	1241	421	105	298	170
cfa-miR-505	MIMAT0009908	cfa-mir-505	MI0010407	40	18	6	5	12	3	3	0
cfa-miR-532	MIMAT0006758	cfa-mir-532	MI0008184	2054	1871	559	1173	1417	422	956	998
cfa-miR-539	MIMAT0009909	cfa-mir-539	MI0010408	0	0	0	0	7	3	5	0
cfa-miR-542	MIMAT0006747	cfa-mir-542	MI0008171	3421	5008	2199	4174	1701	663	1118	940
cfa-miR-574	MIMAT0006673	cfa-mir-574	MI0008080	58	54	23	38	366	168	229	362
cfa-miR-582	MIMAT0009916	cfa-mir-582	MI0010415	3	1	5	4	544	189	1065	794
cfa-miR-590	MIMAT0006700	cfa-mir-590	MI0008114	1619	3385	1349	2037	688	406	1413	941
cfa-miR-615	MIMAT0009920	cfa-mir-615	MI0010419	14	16	3	10	1	0	0	0
cfa-miR-628	MIMAT0009921	cfa-mir-628	MI0010420	199	74	39	80	62	22	57	27
cfa-miR-6529	MIMAT0034278	cfa-mir-6529	MI0027868	71	55	16	24	13	14	28	35
cfa-miR-652	MIMAT0006743	cfa-mir-652	MI0008167	324	570	75	113	148	31	70	44
cfa-miR-653	MIMAT0009924	cfa-mir-653	MI0010423	0	0	0	0	2	3	4	0
cfa-miR-660	MIMAT0006760	cfa-mir-660	MI0008186	419	492	168	223	277	91	184	92
cfa-miR-671	MIMAT0009926	cfa-mir-671	MI0010425	21	36	8	9	34	6	17	8
cfa-miR-676	MIMAT0006762	cfa-mir-676	MI0008188	9	3	1	5	3	0	6	2
cfa-miR-708	MIMAT0006643	cfa-mir-708	MI0008043	38	84	5	31	47	11	3	11
cfa-miR-758	MIMAT0009925	cfa-mir-758	MI0010424	0	2	1	0	37	8	7	20
cfa-miR-769	MIMAT0034400	cfa-mir-769	MI0027998	29	35	11	25	18	9	11	5
cfa-miR-7	MIMAT0006634	cfa-mir-7-1	MI0008033	133973	144816	71478	33316	97245	34264	114482	66823
cfa-miR-7	MIMAT0006634	cfa-mir-7-2	MI0008085	133547	144337	71294	33191	96586	33920	113827	66106
cfa-miR-7	MIMAT0006634	cfa-mir-7-3	MI0010330	133442	144312	71274	33176	96507	33898	113720	66060
cfa-miR-802	MIMAT0009928	cfa-mir-802	MI0010427	1367	1172	857	1058	6	0	1	0
cfa-miR-874	MIMAT0009930	cfa-mir-874	MI0010429	207	156	33	62	1215	317	370	657
cfa-miR-8826	MIMAT0034317	cfa-mir-8826	MI0027908	925	1964	1239	1985	95	28	359	402
cfa-miR-8859a	MIMAT0034354	cfa-mir-8859a	MI0027950	2163	2657	811	940	2884	859	1284	1508
cfa-miR-8859b	MIMAT0034358	cfa-mir-8859b	MI0027954	247	228	61	145	106	30	68	42
cfa-miR-8884	MIMAT0034386	cfa-mir-8884	MI0027983	540	1264	319	494	304	110	345	246
cfa-miR-889	MIMAT0034387	cfa-mir-889	MI0027984	22	23	9	22	1272	413	514	584
cfa-miR-8908a-3p	MIMAT0034429	cfa-mir-8908a-1	MI0028030	27	32	1	13	2	4	6	2
cfa-miR-8908a-3p	MIMAT0034429	cfa-mir-8908a-2	MI0028034	27	32	1	13	2	4	6	2
cfa-miR-8908a-3p	MIMAT0034429	cfa-mir-8908a-3	MI0028038	27	32	1	13	2	4	6	2
cfa-miR-8908a-3p	MIMAT0034429	cfa-mir-8908a-4	MI0028039	27	32	1	13	2	4	6	2
cfa-miR-8908a-5p	MIMAT0034428	cfa-mir-8908a-1	MI0028030	5	6	0	1	5	0	2	1
cfa-miR-8908a-5p	MIMAT0034428	cfa-mir-8908a-3	MI0028038	5	6	0	1	5	0	2	1
cfa-miR-8908a-5p	MIMAT0034428	cfa-mir-8908a-4	MI0028039	5	6	0	1	5	0	2	1
cfa-miR-8908b	MIMAT0034415	cfa-mir-8908b	MI0028016	3	0	2	4	0	1	0	1
cfa-miR-92a	MIMAT0006653	cfa-mir-92a-1	MI0008055	19322	40666	10392	13597	6341	2431	4550	3159
cfa-miR-92a	MIMAT0006653	cfa-mir-92a-2	MI0008175	19322	40666	10392	13599	6341	2431	4550	3159
cfa-miR-92b	MIMAT0006703	cfa-mir-92b	MI0008119	4483	6924	2116	1976	1941	581	1464	574
cfa-miR-93	MIMAT0006696	cfa-mir-93	MI0008110	132714	130619	59765	97059	50640	18357	60773	63606
cfa-miR-95	MIMAT0009878	cfa-mir-95	MI0010376	4376	4715	1635	2681	158	55	212	100
cfa-miR-96	MIMAT0009861	cfa-mir-96	MI0010356	12859	27741	7350	8902	4267	1496	4801	2656
cfa-miR-98	MIMAT0006756	cfa-mir-98	MI0008182	1491	3767	777	1658	743	370	923	1149
cfa-miR-99a	MIMAT0006668	cfa-mir-99a-1	MI0008075	3746	4590	724	2224	3389	1346	2063	1806
cfa-miR-99a	MIMAT0006668	cfa-mir-99a-2	MI0008102	3746	4590	724	2224	3389	1346	2063	1806
cfa-miR-99b	MIMAT0006607	cfa-mir-99b	MI0008003	27089	34645	5161	12435	27379	7877	16973	15460
cfa-miR-9	MIMAT0006674	cfa-mir-9-1	MI0008125	1101	2013	763	861	99	40	101	88
cfa-miR-9	MIMAT0006674	cfa-mir-9-2	MI0008081	1101	2013	763	861	99	40	101	88
cfa-miR-9	MIMAT0006674	cfa-mir-9-3	MI0008086	1101	2013	763	861	99	40	101	88

## Sheet: Other_miRNAs_mapped_read_counts
Supplementary File S5 (note that data are contained within multiple worksheets in this file)
Results of mapped read counts of all predicted miRNAs similar to other species miRNAs from miRBase (release 21) or completely novel. Columns are: provisional ID of the miRDeep2 predicted mature or star miRNA, miRBase name of the related other species mature miRNA or provisional name of the completely novel miRNA, provisional ID of the miRDeep2 predicted precursor miRNA, mapped read counts in the …
miRDeep2_predicted_mature_or_star_miRNA_provisional_ID	Completely_novel_or_related_other_species_miRBase_mature_and_star_miRNA_name	miRDeep2_predicted_precursor_miRNA_provisional_ID	MDCK_1	MDCK_2	MDCK_3	MDCK_4	MDCK-Ras_1	MDCK-Ras_2	MDCK-Ras_3	MDCK-Ras_4
1_1080	hsa-miR-432-3p	1_1080	4	0	0	0	0	0	0	0
1_1080	hsa-miR-432-3p*	1_1080	0	0	0	0	0	0	0	0
1_1299	hsa-miR-450a-1-3p	1_1299	11	18	0	0	2	4	4	4
1_1299	hsa-miR-450a-1-3p*	1_1299	0	0	0	0	0	0	0	0
1_1768	hsa-miR-4276	1_1768	10	3	0	3	6	0	1	0
1_1768	hsa-miR-4276*	1_1768	0	0	0	0	0	0	0	0
10_28	Novel_miRNA_#5	10_28	23	19	16	12	9	8	22	12
10_28	Novel_miRNA_#5*	10_28	1	3	0	0	0	0	0	0
10_2833	hsa-miR-4788	10_2833	3	10	1	1	0	0	0	0
10_2833	hsa-miR-4788*	10_2833	0	0	0	0	0	0	0	0
10_2877	hsa-miR-4685-5p	10_2877	35	23	4	12	6	1	3	1
10_2877	hsa-miR-4685-5p*	10_2877	2	5	1	1	2	0	1	0
10_2914	hsa-miR-1343-3p	10_2914	3	4	1	0	5	0	2	0
10_2914	hsa-miR-1343-3p*	10_2914	0	0	0	0	0	0	0	0
10_2959	hsa-miR-378g	10_2959	19	18	4	14	3	1	9	2
10_2959	hsa-miR-378g*	10_2959	0	2	0	0	0	0	0	0
10_30	Novel_miRNA_#21	10_30	0	1	0	0	4	1	5	0
10_30	Novel_miRNA_#21*	10_30	0	0	0	0	2	0	0	0
10_31	bta-miR-562	10_31	2	0	0	0	10	0	1	0
10_31	bta-miR-562	10_42	0	0	0	0	6	0	1	2
10_31	bta-miR-562*	10_31	0	0	0	0	3	0	1	0
10_31	bta-miR-562*	10_42	0	0	0	0	3	0	0	0
10_40	mdo-miR-7256-3p	10_40	3	6	5	6	1	0	1	2
10_40	mdo-miR-7256-3p*	10_40	0	1	0	2	0	0	0	1
10_42	bta-miR-562	10_31	2	0	0	0	10	0	1	0
10_42	bta-miR-562	10_42	0	0	0	0	6	0	1	2
10_42	bta-miR-562*	10_31	0	0	0	0	3	0	1	0
10_42	bta-miR-562*	10_42	0	0	0	0	3	0	0	0
11_3811	hsa-miR-1288-5p	11_3811	3	5	1	3	3	3	6	8
11_3811	hsa-miR-1288-5p*	11_3811	0	2	0	1	0	0	1	0
11_4382	hsa-miR-6758-5p	11_4382	3	7	0	3	0	0	3	0
11_4382	hsa-miR-6758-5p*	11_4382	0	0	0	0	0	0	0	0
11_54	Novel_miRNA_#3	11_54	57	39	50	46	91	34	121	83
11_54	Novel_miRNA_#3*	11_54	0	0	0	0	0	0	2	0
11_56	Novel_miRNA_#1	11_56	411	426	105	125	92	23	132	28
11_56	Novel_miRNA_#1*	11_56	6	10	2	0	2	0	3	0
11_57	tur-miR-5736b-5p	11_57	2	7	0	0	1	0	2	1
11_57	tur-miR-5736b-5p*	11_57	0	0	0	0	0	0	0	0
11_62	aly-miR869-3p	11_62	28	24	17	8	29	19	42	30
11_62	aly-miR869-3p*	11_62	0	0	2	0	0	1	0	0
12_5046	hsa-miR-466	12_5046	36	66	35	48	28	15	52	28
12_5046	hsa-miR-466*	12_5046	3	10	2	1	5	0	6	3
12_5163	hsa-miR-2113	12_5163	0	0	0	0	6	6	6	5
12_5163	hsa-miR-2113*	12_5163	0	0	0	0	0	0	0	0
12_65	Novel_miRNA_#19	12_65	7	6	5	3	3	1	2	1
12_65	Novel_miRNA_#19*	12_65	0	0	0	0	1	0	0	0
12_70	bta-miR-2343	12_70	12	10	10	15	10	3	12	1
12_70	bta-miR-2343*	12_70	0	1	1	0	0	0	0	0
12_81	Novel_miRNA_#2	12_81	224	575	96	252	54	24	40	21
12_81	Novel_miRNA_#2*	12_81	10	15	2	13	3	0	5	2
13_86	prv-miR-LLT7	13_86	4	3	0	3	5	0	0	0
13_86	prv-miR-LLT7*	13_86	3	0	0	0	0	0	0	0
13_87	Novel_miRNA_#23	13_87	0	0	0	2	1	0	1	3
13_87	Novel_miRNA_#23*	13_87	2	1	0	0	0	2	2	2
14_6737	hsa-miR-8077	14_6737	100	151	49	119	19	24	31	33
14_6737	hsa-miR-8077*	14_6737	0	0	0	0	0	0	0	0
14_7466	hsa-miR-6830-3p	14_7466	8	8	4	7	5	0	3	2
14_7466	hsa-miR-6830-3p*	14_7466	0	1	2	0	0	0	2	3
14_96	mmu-miR-6927-3p	14_96	86	123	48	103	18	11	22	26
14_96	mmu-miR-6927-3p*	14_96	31	53	12	16	11	5	7	3
14_98	gga-miR-2126	14_98	9	2	1	3	0	0	0	0
14_98	gga-miR-2126*	14_98	0	0	0	0	0	1	0	0
15_107	Novel_miRNA_#8	15_107	26	8	5	16	1	2	6	6
15_107	Novel_miRNA_#8*	15_107	11	23	6	15	9	4	14	4
15_111	cel-miR-71-5p	15_111	60	41	42	18	0	0	2	1
15_111	cel-miR-71-5p*	15_111	0	5	0	0	1	0	2	0
15_8263	hsa-miR-3605-5p	15_8263	145	224	123	142	10	3	12	12
15_8263	hsa-miR-3605-5p*	15_8263	0	0	0	0	0	0	0	0
16_121	Novel_miRNA_#18	16_121	5	6	4	1	0	0	0	0
16_121	Novel_miRNA_#18*	16_121	1	0	0	0	0	0	0	0
16_9382	hsa-miR-3064-5p	16_9382	113	75	18	24	51	14	11	12
16_9382	hsa-miR-3064-5p*	16_9382	4	2	1	2	0	0	2	1
17_10123	hsa-miR-3200-3p	17_10123	40	103	7	31	34	9	14	22
17_10123	hsa-miR-3200-3p*	17_10123	0	0	0	0	0	0	0	0
17_10570	hsa-miR-6816-3p	17_10570	2	4	1	4	2	0	7	5
17_10570	hsa-miR-6816-3p*	17_10570	0	0	0	0	0	0	0	0
17_10652	hsa-miR-6792-5p	17_10652	1	0	0	1	13	1	12	16
17_10652	hsa-miR-6792-5p*	17_10652	0	0	0	0	0	0	0	0
17_10763	hsa-miR-378g	17_10763	85790	123272	31323	78153	44398	10575	91609	53623
17_10763	hsa-miR-378g*	17_10763	0	0	0	0	0	0	0	0
17_11044	hsa-miR-4260	17_11044	10	14	7	1	2	4	0	0
17_11044	hsa-miR-4260*	17_11044	0	0	0	0	0	0	0	0
17_11128	hsa-miR-1321	17_11128	5	10	3	8	4	0	0	0
17_11128	hsa-miR-1321*	17_11128	0	0	0	0	0	0	0	0
17_11226	hsa-miR-2467-3p	17_11226	1	0	0	2	5	3	1	0
17_11226	hsa-miR-2467-3p*	17_11226	0	0	0	0	0	0	0	0
17_11313	hsa-miR-4505	17_11313	7	4	0	0	3	0	3	0
17_11313	hsa-miR-4505*	17_11313	0	2	0	0	1	0	0	0
17_130	mmu-miR-7080-5p	17_130	13	24	1	0	0	1	1	1
17_130	mmu-miR-7080-5p*	17_130	5	2	0	2	0	0	0	0
17_134	sko-miR-4823-5p	17_134	4	5	1	7	2	1	2	3
17_134	sko-miR-4823-5p*	17_134	2	0	1	0	0	0	0	0
17_9677	hsa-miR-875-3p	17_9677	10	7	5	4	0	1	1	0
17_9677	hsa-miR-875-3p*	17_9677	4	0	0	1	0	0	0	0
18_11892	hsa-miR-185-3p	18_11892	8	2	2	1	3	1	1	0
18_11892	hsa-miR-185-3p*	18_11892	0	0	0	0	0	0	0	0
18_12120	hsa-miR-4270	18_12120	0	5	0	0	3	1	1	1
18_12120	hsa-miR-4270*	18_12120	0	0	1	0	0	0	0	0
18_12408	hsa-miR-675-3p	18_12408	338	179	93	109	2	0	7	2
18_12408	hsa-miR-675-3p*	18_12408	2	0	0	2	0	0	0	0
19_12871	hsa-miR-6856-3p	19_12871	550	121	149	103	244	19	120	77
19_12871	hsa-miR-6856-3p*	19_12871	0	0	0	0	0	0	0	0
19_168	mmu-miR-7045-3p	19_168	17	15	7	10	5	1	2	7
19_168	mmu-miR-7045-3p*	19_168	1	1	2	0	3	0	2	0
2_13491	hsa-miR-4742-5p	2_13491	4	3	8	7	0	0	0	0
2_13491	hsa-miR-4742-5p*	2_13491	0	0	1	0	0	0	0	0
2_14186	hsa-miR-583	2_14186	0	10	0	0	0	0	1	0
2_14186	hsa-miR-583*	2_14186	0	0	0	0	0	0	0	0
2_14656	hsa-miR-18a-5p	2_14656	4	22	2	6	3	0	7	2
2_14656	hsa-miR-18a-5p*	2_14656	2	1	0	0	0	0	1	0
2_14828	hsa-miR-7160-3p	2_14828	8	0	2	1	1	0	0	0
2_14828	hsa-miR-7160-3p*	2_14828	0	0	0	0	0	0	0	0
2_172	chi-miR-326-5p	2_172	3	4	0	0	0	0	0	0
2_172	chi-miR-326-5p*	2_172	0	1	0	0	0	0	0	1
2_179	Novel_miRNA_#4	2_179	38	27	9	18	31	13	24	19
2_179	Novel_miRNA_#4*	2_179	1	0	2	3	1	0	0	0
20_192	ppt-miR902d-3p	20_192	11	30	1	6	2	0	3	0
20_192	ppt-miR902d-3p*	20_192	2	0	0	1	0	0	0	0
20_194	mmu-miR-6983-3p	20_194	4	14	9	11	8	1	5	12
20_194	mmu-miR-6983-3p	20_213	3	13	7	12	5	0	4	12
20_194	mmu-miR-6983-3p*	20_194	12	29	3	20	1	1	1	6
20_199	dvi-miR-970-5p	20_199	23	28	9	10	4	1	13	7
20_199	dvi-miR-970-5p*	20_199	0	0	0	0	0	0	1	0
20_203	ppt-miR1050	20_203	3	0	0	0	1	2	0	0
20_203	ppt-miR1050*	20_203	3	0	0	0	0	0	0	0
20_206	prd-miR-7966b-5p	20_206	0	1	0	0	1	2	0	3
20_206	prd-miR-7966b-5p*	20_206	0	0	0	0	0	0	0	1
20_211	sja-miR-190-3p	20_211	6	8	2	4	0	0	1	0
20_211	sja-miR-190-3p*	20_211	0	0	2	0	0	0	0	0
20_213	mmu-miR-6983-3p	20_194	4	14	9	11	8	1	5	12
20_213	mmu-miR-6983-3p	20_213	3	13	7	12	5	0	4	12
20_213	mmu-miR-6983-3p*	20_194	12	29	3	20	1	1	1	6
20_213	mmu-miR-6983-3p*	20_213	0	1	1	2	0	0	0	0
21_16396	hsa-miR-571	21_16396	1	0	0	1	0	2	3	0
21_16396	hsa-miR-571*	21_16396	1	0	2	0	1	0	0	0
21_16544	hsa-miR-7113-5p	21_16544	1	3	0	1	0	2	4	0
21_16544	hsa-miR-7113-5p*	21_16544	0	0	0	0	0	0	0	0
21_16883	hsa-miR-1227-3p	21_16883	0	1	0	1	1	0	3	0
21_16883	hsa-miR-1227-3p*	21_16883	3	1	0	0	10	1	0	0
22_17377	hsa-miR-644a	22_17377	25	17	4	7	3	1	3	0
22_17377	hsa-miR-644a*	22_17377	0	0	0	0	0	0	0	0
22_227	osa-miR397b	22_227	9	11	10	9	4	5	3	4
22_227	osa-miR397b*	22_227	1	0	0	0	0	0	0	0
22_229	bfl-miR-2065	22_229	7	8	5	3	1	0	0	0
22_229	bfl-miR-2065*	22_229	1	3	0	3	0	0	0	0
23_17754	hsa-miR-6793-5p	23_17754	6	9	3	0	1	0	1	0
23_17754	hsa-miR-6793-5p*	23_17754	0	0	0	0	0	0	0	0
23_17759	hsa-miR-6085	23_17759	34	16	9	13	2	0	4	1
23_17759	hsa-miR-6085*	23_17759	0	0	0	0	0	0	1	0
23_235	Novel_miRNA_#7	23_235	47	8	7	7	2	2	2	3
23_235	Novel_miRNA_#7*	23_235	1	1	1	0	0	0	0	0
23_238	str-miR-8392-5p	23_238	2	8	1	2	1	0	1	0
23_238	str-miR-8392-5p*	23_238	2	1	1	4	1	2	1	2
24_18454	hsa-miR-4747-5p	24_18454	6	3	4	2	0	0	1	0
24_18454	hsa-miR-4747-5p*	24_18454	0	0	0	0	0	0	0	0
24_18725	hsa-miR-4649-3p	24_18725	25	1038	63	69	45	804	51	119
24_18725	hsa-miR-4649-3p*	24_18725	0	0	0	0	0	0	0	0
24_248	gga-miR-2128	24_248	233	165	85	119	21	5	71	29
24_248	gga-miR-2128*	24_248	7	2	1	1	1	0	0	0
24_253	oan-miR-1388-3p	24_253	608	813	195	330	130	33	116	96
24_253	oan-miR-1388-3p*	24_253	102	171	53	93	35	8	19	32
24_259	mml-miR-3577-5p	24_259	11	10	6	1	66	7	11	13
24_259	mml-miR-3577-5p*	24_259	2	5	0	2	31	6	18	12
24_265	oan-miR-1388-5p	24_265	5835	6573	1916	3390	1004	294	1386	886
24_265	oan-miR-1388-5p*	24_265	630	496	183	470	106	56	205	96
24_267	dme-miR-1015-3p	24_267	13	18	3	15	0	1	2	0
24_267	dme-miR-1015-3p*	24_267	0	1	0	0	0	0	0	0
25_19782	hsa-miR-3918	25_19782	7	31	2	14	2	0	4	0
25_19782	hsa-miR-3918*	25_19782	0	0	0	0	0	0	0	0
26_20288	hsa-miR-4757-5p	26_20288	17	17	5	6	7	2	4	6
26_20288	hsa-miR-4757-5p*	26_20288	0	0	0	0	0	0	0	0
26_20519	hsa-miR-3180-3p	26_20519	80	30	11	4	32	0	4	1
26_20519	hsa-miR-3180-3p*	26_20519	0	0	0	0	0	0	0	0
26_296	Novel_miRNA_#12	26_296	8	18	4	3	7	1	3	0
26_296	Novel_miRNA_#12*	26_296	0	3	2	0	0	0	0	0
27_21004	hsa-miR-7845-5p	27_21004	60	61	32	43	19	12	21	19
27_21004	hsa-miR-7845-5p*	27_21004	0	0	0	0	0	0	0	0
27_21356	hsa-miR-6877-5p	27_21356	3	6	2	5	2	1	3	0
27_21356	hsa-miR-6877-5p*	27_21356	0	0	0	0	0	0	0	0
27_21489	hsa-miR-141-3p	27_21489	122	156	55	111	23	6	36	46
27_21489	hsa-miR-141-3p*	27_21489	3	0	0	0	0	0	0	0
28_22786	hsa-miR-486-3p	28_22786	300	120	50	103	74	2	30	15
28_22786	hsa-miR-486-3p*	28_22786	1	0	0	0	0	0	0	0
29_22834	hsa-miR-7515	29_22834	0	0	0	0	45	3	10	5
29_22834	hsa-miR-7515*	29_22834	0	0	0	0	1	0	0	0
3_23337	hsa-miR-6761-5p	3_23337	7	12	3	15	16	1	18	13
3_23337	hsa-miR-6761-5p*	3_23337	0	2	0	0	0	0	0	1
3_23498	hsa-miR-2110	3_23498	3	6	0	4	6	4	13	5
3_23498	hsa-miR-2110*	3_23498	0	0	2	0	6	0	1	0
3_23740	hsa-miR-492	3_23740	202	2491	341	3543	195	11829	1183	2214
3_23740	hsa-miR-492*	3_23740	0	0	0	0	0	0	0	0
3_24351	hsa-miR-4502	3_24351	3	6	2	3	4	1	10	4
3_24351	hsa-miR-4502*	3_24351	0	0	0	0	0	0	0	0
3_350	mmu-miR-7689-3p	3_350	211	217	89	109	8	0	8	1
3_350	mmu-miR-7689-3p*	3_350	1	4	0	0	0	0	0	0
3_357	bta-miR-3432b	3_357	9	16	2	20	0	0	0	0
3_357	bta-miR-3432b*	3_357	8	18	11	10	0	0	0	0
3_360	aca-miR-5407-3p	3_360	47	59	12	11	7	2	8	6
3_360	aca-miR-5407-3p*	3_360	0	2	1	1	0	0	1	0
30_24658	hsa-miR-7852-3p	30_24658	4	3	1	2	3	0	0	0
30_24658	hsa-miR-7852-3p*	30_24658	0	0	0	0	0	0	0	0
30_369	Novel_miRNA_#15	30_369	10	4	0	3	1	0	3	0
30_369	Novel_miRNA_#15*	30_369	11	3	2	4	11	1	1	3
31_25520	hsa-miR-670-3p	31_25520	12	28	12	4	5	5	7	4
31_25520	hsa-miR-670-3p*	31_25520	0	2	0	0	2	0	0	0
31_371	hvt-miR-H12-5p	31_371	1	0	0	0	56	9	22	13
31_371	hvt-miR-H12-5p*	31_371	0	0	0	0	7	0	0	0
31_374	Novel_miRNA_#14	31_374	6	15	0	1	4	0	2	0
31_374	Novel_miRNA_#14*	31_374	6	2	3	4	1	0	0	0
31_380	eca-miR-9140	31_380	6	11	9	1	2	0	3	3
31_380	eca-miR-9140*	31_380	0	1	0	0	0	0	0	1
31_386	Novel_miRNA_#11	31_386	4	3	0	4	13	6	17	17
31_386	Novel_miRNA_#11*	31_386	0	0	0	0	1	0	0	0
32_25868	hsa-miR-4766-5p	32_25868	0	0	0	4	0	0	1	0
32_25868	hsa-miR-4766-5p*	32_25868	1	0	4	0	2	0	0	0
32_26227	hsa-miR-2052	32_26227	0	5	0	0	1	0	0	0
32_26227	hsa-miR-2052*	32_26227	0	1	0	0	0	0	0	0
33_394	rno-miR-632	33_394	0	1	0	3	4	2	2	2
33_394	rno-miR-632*	33_394	0	1	0	0	2	0	0	0
34_26767	hsa-miR-4689	34_26767	111	40	26	35	18	0	6	4
34_26767	hsa-miR-4689*	34_26767	0	0	0	0	0	0	0	0
34_26853	hsa-miR-204-3p	34_26853	11	23	2	4	0	0	0	1
34_26853	hsa-miR-204-3p*	34_26853	0	0	0	0	0	0	0	0
34_27178	hsa-miR-6513-5p	34_27178	8	20	4	3	5	8	5	2
34_27178	hsa-miR-6513-5p*	34_27178	0	0	0	0	0	0	0	0
36_415	Novel_miRNA_#20	36_415	2	9	1	2	0	0	0	0
36_415	Novel_miRNA_#20*	36_415	1	2	0	1	0	0	0	0
37_28480	hsa-miR-2355-3p	37_28480	734	904	314	427	253	100	273	236
37_28480	hsa-miR-2355-3p*	37_28480	103	88	35	41	38	10	52	14
38_28687	hsa-miR-4802-3p	38_28687	1	12	1	7	8	5	7	5
38_28687	hsa-miR-4802-3p*	38_28687	0	0	3	0	1	1	0	0
38_28787	hsa-miR-6804-3p	38_28787	1	5	3	1	0	0	1	0
38_28787	hsa-miR-6804-3p*	38_28787	0	0	0	0	0	0	0	0
38_428	cel-miR-357-5p	38_428	1	12	1	1	2	1	2	1
38_428	cel-miR-357-5p*	38_428	1	1	1	0	0	0	1	0
4_30100	hsa-miR-6742-3p	4_30100	2	3	3	1	5	1	0	2
4_30100	hsa-miR-6742-3p*	4_30100	2	0	1	1	0	0	0	0
4_441	sme-miR-2177-5p	4_441	5	8	8	2	19	5	23	4
4_441	sme-miR-2177-5p*	4_441	0	4	0	0	0	0	0	2
5_31608	hsa-miR-6770-5p	5_31608	1	0	1	4	1	0	0	0
5_31608	hsa-miR-6770-5p*	5_31608	0	0	0	0	0	0	1	0
5_450	cel-miR-46-5p	5_450	5	6	0	3	0	0	1	0
5_450	cel-miR-46-5p*	5_450	1	4	1	7	0	0	0	0
5_455	prd-miR-7933-5p	5_455	812	243	227	148	974	53	415	215
5_455	prd-miR-7933-5p*	5_455	0	0	0	0	0	0	0	0
5_460	Novel_miRNA_#16	5_460	2	10	0	3	0	0	0	3
5_460	Novel_miRNA_#16*	5_460	0	0	2	1	0	0	0	0
6_32205	hsa-miR-3175	6_32205	10	29	6	11	5	0	9	2
6_32205	hsa-miR-3175	6_32206	10	29	6	11	5	0	9	2
6_32205	hsa-miR-3175*	6_32205	0	0	0	0	0	0	0	0
6_32206	hsa-miR-3175	6_32205	10	29	6	11	5	0	9	2
6_32206	hsa-miR-3175	6_32206	10	29	6	11	5	0	9	2
6_32206	hsa-miR-3175*	6_32206	0	0	0	0	0	0	0	0
6_32255	hsa-miR-432-5p	6_32255	2381	4452	2794	11992	2982	48426	5033	7480
6_32255	hsa-miR-432-5p*	6_32255	0	0	0	0	0	0	0	0
6_33002	hsa-miR-4440	6_33002	0	23	0	3	0	229	0	1
6_33002	hsa-miR-4440*	6_33002	0	0	0	0	0	0	0	0
6_33292	hsa-miR-484	6_33292	19	13	13	14	11	3	8	7
6_33292	hsa-miR-484*	6_33292	0	0	0	0	0	1	0	0
6_489	Novel_miRNA_#10	6_489	9	32	1	10	2	0	5	7
6_489	Novel_miRNA_#10*	6_489	1	0	0	1	0	0	0	0
6_494	Novel_miRNA_#6	6_494	36	15	7	12	11	3	12	10
6_494	Novel_miRNA_#6*	6_494	25	47	16	16	5	2	8	4
6_505	efu-miR-9272	6_505	5	4	0	0	0	0	0	0
6_505	efu-miR-9272*	6_505	4	3	0	0	1	0	0	0
7_33721	hsa-miR-4515	7_33721	1	13	0	0	0	0	0	0
7_33721	hsa-miR-4515*	7_33721	0	0	0	0	0	0	0	0
7_34066	hsa-miR-559	7_34066	1	11	1	0	2	0	3	2
7_34066	hsa-miR-559*	7_34066	0	0	0	0	0	0	0	0
7_34618	hsa-miR-3120-3p	7_34618	8	23	2	9	78	26	117	125
7_34618	hsa-miR-3120-3p*	7_34618	0	0	0	0	0	1	2	0
7_511	Novel_miRNA_#25	7_511	0	0	1	1	1	0	0	3
7_511	Novel_miRNA_#25*	7_511	3	0	1	3	0	1	1	2
8_35754	hsa-miR-4501	8_35754	0	4	0	0	54	7	11	21
8_35754	hsa-miR-4501*	8_35754	0	0	0	0	5	0	2	0
8_35766	hsa-miR-1193	8_35766	0	0	0	0	5	0	2	2
8_35766	hsa-miR-1193*	8_35766	0	0	0	0	0	0	0	1
8_35799	hsa-miR-655-3p	8_35799	2	2	0	0	95	29	45	66
8_35799	hsa-miR-655-3p*	8_35799	0	0	0	0	0	0	0	0
8_35811	hsa-miR-668-3p	8_35811	0	0	0	0	5	0	0	0
8_35811	hsa-miR-668-3p*	8_35811	0	0	0	0	1	0	0	0
8_35815	hsa-miR-323b-3p	8_35815	0	0	0	0	13	8	8	18
8_35815	hsa-miR-323b-3p*	8_35815	0	0	0	0	0	0	0	0
8_35825	hsa-miR-656-3p	8_35825	0	1	0	0	58	11	30	48
8_35825	hsa-miR-656-3p*	8_35825	0	0	0	0	2	2	1	0
8_36343	hsa-miR-6768-5p	8_36343	11	3	0	0	0	0	0	0
8_36343	hsa-miR-6768-5p*	8_36343	0	0	0	0	0	0	0	0
8_36423	hsa-miR-127-3p	8_36423	0	8	0	3	0	0	0	0
8_36423	hsa-miR-127-3p*	8_36423	0	0	0	0	0	0	0	0
8_36448	hsa-miR-4515	8_36448	7	10	2	2	0	0	0	0
8_36448	hsa-miR-4515*	8_36448	0	0	0	0	0	0	0	0
8_529	oar-miR-3959-3p	8_529	2	0	1	1	59	14	19	17
8_529	oar-miR-3959-3p*	8_529	0	0	0	2	25	6	8	3
8_536	Novel_miRNA_#13	8_536	15	57	1	15	1	0	0	0
8_536	Novel_miRNA_#13*	8_536	0	0	0	0	2	0	0	0
8_538	cte-miR-2708	8_538	0	0	2	0	3	3	7	0
8_538	cte-miR-2708*	8_538	0	3	0	0	0	0	0	0
9_36841	hsa-miR-4656	9_36841	1	5	3	2	0	1	0	0
9_36841	hsa-miR-4656*	9_36841	2	2	3	1	0	1	0	0
9_36880	hsa-miR-3616-3p	9_36880	9	7	1	2	0	2	2	0
9_36880	hsa-miR-3616-3p*	9_36880	0	0	0	0	0	0	0	0
9_37009	hsa-miR-1321	9_37009	23	33	3	7	13	2	4	3
9_37009	hsa-miR-1321*	9_37009	0	0	0	0	0	0	0	0
9_37095	hsa-miR-4283	9_37095	5	5	1	2	5	2	6	0
9_37095	hsa-miR-4283*	9_37095	0	0	0	0	0	0	0	0
9_37296	hsa-miR-625-5p	9_37296	8	6	4	2	2	1	0	1
9_37296	hsa-miR-625-5p*	9_37296	7	2	1	0	1	0	0	1
9_37480	hsa-miR-3919	9_37480	3	8	2	3	1	0	1	0
9_37480	hsa-miR-3919*	9_37480	0	0	0	0	0	0	0	0
9_37501	hsa-miR-6814-5p	9_37501	1	4	0	1	0	2	4	3
9_37501	hsa-miR-6814-5p*	9_37501	0	0	0	0	0	0	0	0
9_37621	hsa-miR-3180-3p	9_37621	78	20	2	6	28	0	3	0
9_37621	hsa-miR-3180-3p*	9_37621	0	0	0	0	0	0	0	0
9_37715	hsa-miR-3065-5p	9_37715	17	6	2	5	3	1	1	0
9_37715	hsa-miR-3065-5p*	9_37715	2	3	0	2	0	0	0	0
9_37845	hsa-miR-6755-5p	9_37845	6	2	0	1	24	10	35	19
9_37845	hsa-miR-6755-5p*	9_37845	1	0	0	0	0	2	1	0
9_38455	hsa-miR-4656	9_38455	12	1	2	2	1	1	1	0
9_38455	hsa-miR-4656*	9_38455	0	0	0	0	0	0	0	0
9_541	Novel_miRNA_#9	9_541	19	18	11	4	6	1	9	4
9_541	Novel_miRNA_#9*	9_541	5	4	7	1	0	3	2	2
9_550	Novel_miRNA_#24	9_550	2	4	0	0	0	0	0	0
9_550	Novel_miRNA_#24*	9_550	5	6	2	0	1	1	1	0
9_569	bmo-miR-3386-5p	9_569	18	34	13	10	1	0	1	2
9_569	bmo-miR-3386-5p*	9_569	1	0	1	2	0	0	1	0
9_575	oan-miR-1421g-5p	9_575	4	11	0	1	1	1	3	5
9_575	oan-miR-1421g-5p*	9_575	0	0	0	0	0	0	0	1
9_582	Novel_miRNA_#17	9_582	5	9	1	1	0	0	0	1
9_582	Novel_miRNA_#17*	9_582	0	2	2	0	1	0	0	0
9_587	Novel_miRNA_#22	9_587	1	3	0	0	2	0	4	0
9_587	Novel_miRNA_#22*	9_587	0	1	0	0	1	0	0	0
X_39052	hsa-miR-6081	X_39052	2	5	3	0	0	0	1	1
X_39052	hsa-miR-6081*	X_39052	0	1	0	0	0	0	0	0
X_39310	hsa-miR-500a-5p	X_39310	264	317	133	200	245	75	208	271
X_39310	hsa-miR-500a-5p*	X_39310	119	206	37	128	56	24	51	35
X_39606	hsa-miR-1298-5p	X_39606	1	4	1	0	7	3	13	2
X_39606	hsa-miR-1298-5p*	X_39606	0	2	0	0	0	0	1	1
X_39647	hsa-miR-1277-3p	X_39647	42	71	23	26	44	23	63	27
X_39647	hsa-miR-1277-3p*	X_39647	8	11	14	25	5	32	19	18
X_39763	hsa-miR-1278	X_39763	0	0	2	2	2	0	1	5
X_39763	hsa-miR-1278*	X_39763	0	0	0	0	0	0	0	0
X_39839	hsa-miR-3199	X_39839	2	12	0	2	0	0	0	4
X_39839	hsa-miR-3199*	X_39839	0	0	0	0	0	0	0	0
X_40026	hsa-miR-4530	X_40026	145	401	18	113	203	43	112	45
X_40026	hsa-miR-4530*	X_40026	0	0	0	0	0	0	0	0
X_40434	hsa-miR-1225-3p	X_40434	70	444	63	104	21	714	40	60
X_40434	hsa-miR-1225-3p*	X_40434	0	0	0	0	0	0	0	0

## Sheet: Canis_miRNAs_diff_expr_analysis
Supplementary File S5 (note that data are contained within multiple worksheets in this file)
Results of the miRNA-Seq expression analysis for detected miRNAs similar to dog miRNAs from miRBase (release 21). Columns are: miRBase name of the mature miRNA, miRBase ID of the mature miRNA, miRBase name of the precursor miRNA, miRBase ID of the precursor miRNA, mean of the normalized mapped read count for MDCK samples, mean of the normalized mapped read count for MDCK-Ras samples, fold change …
miRBase_mature_miRNA_name	miRBase_mature_miRNA_ID	miRBase_precursor_miRNA_name	miRBase_precursor_miRNA_ID	norm_mean_MDCK	norm_mean_MDCK-Ras	Fold_Change	Log2_Fold_Change	p_value	p_adjusted_value
cfa-let-7a	MIMAT0006594	cfa-let-7a-1	MI0007989	108437	144187	1.32969	0.411088	0.386004	0.531501
cfa-let-7a	MIMAT0006594	cfa-let-7a-2	MI0010328	108769	144483	1.32835	0.40964	0.387655	0.531501
cfa-let-7c	MIMAT0006669	cfa-let-7c	MI0008076	367.455	491.743	1.33824	0.420338	0.612757	0.729951
cfa-let-7e	MIMAT0006608	cfa-let-7e	MI0008004	8311.05	28849.5	3.47122	1.79544	0.00269645	0.00716862
cfa-let-7f	MIMAT0006610	cfa-let-7f	MI0008006	254701	277863	1.09094	0.125568	0.854215	0.899608
cfa-let-7g	MIMAT0006637	cfa-let-7g	MI0008036	20776.3	20780.3	1.00019	0.000274718	0.909132	0.920976
cfa-miR-101	MIMAT0006600	cfa-mir-101-1	MI0008107	19988.6	16001.8	0.800546	-0.320944	0.644067	0.758955
cfa-miR-101	MIMAT0006600	cfa-mir-101-2	MI0007995	19988.6	16001.8	0.800546	-0.320944	0.644067	0.758955
cfa-miR-106a	MIMAT0006749	cfa-mir-106a	MI0008173	2536.83	3676.57	1.44928	0.535334	0.912526	0.920976
cfa-miR-106a	MIMAT0006749	cfa-mir-17	MI0008050	36980	29051.1	0.78559	-0.348151	0.587893	0.723754
cfa-miR-106b	MIMAT0006695	cfa-mir-106b	MI0008109	9767.21	6927.75	0.709287	-0.495559	0.361229	0.508052
cfa-miR-107	MIMAT0006666	cfa-mir-103-1	MI0008098	89210	356297	3.99391	1.9978	0.000226141	0.000849978
cfa-miR-107	MIMAT0006666	cfa-mir-103-2	MI0010357	90109.9	359908	3.9941	1.99787	0.000236701	0.00087459
cfa-miR-107	MIMAT0006666	cfa-mir-107	MI0008072	3160.44	13771	4.35732	2.12344	1.52e-06	7.87e-06
cfa-miR-10a	MIMAT0006737	cfa-mir-10a	MI0008161	1679.67	296.846	0.176729	-2.50039	3.24e-09	2.35e-08
cfa-miR-10b	MIMAT0009837	cfa-mir-10b	MI0010331	37909.2	28904.2	0.762458	-0.39127	0.220286	0.350042
cfa-miR-125a	MIMAT0006609	cfa-mir-125a	MI0008005	507.044	1370.6	2.70313	1.43463	0.00358262	0.00929776
cfa-miR-125b	MIMAT0006670	cfa-mir-125b-1	MI0008103	12579.7	9430.8	0.749686	-0.415642	0.295818	0.433419
cfa-miR-125b	MIMAT0006670	cfa-mir-125b-2	MI0008077	12566.6	9421.86	0.749754	-0.415511	0.296236	0.433419
cfa-miR-126	MIMAT0006730	cfa-mir-126	MI0008154	534.326	147.183	0.275456	-1.8601	0.000245719	0.000878145
cfa-miR-1271	MIMAT0006685	cfa-mir-1271	MI0008095	58.1992	70.0909	1.20433	0.268227	0.80329	0.862646
cfa-miR-128	MIMAT0006633	cfa-mir-128-1	MI0008032	974.814	680.685	0.698272	-0.518138	0.285789	0.426726
cfa-miR-128	MIMAT0006633	cfa-mir-128-2	MI0008057	974.814	680.685	0.698272	-0.518138	0.285789	0.426726
cfa-miR-129	MIMAT0006623	cfa-mir-129-1	MI0008019	2.70057	528.051	195.533	7.61127	1.01e-20	2.45e-19
cfa-miR-129	MIMAT0006623	cfa-mir-129-2	MI0008030	2.70057	528.051	195.533	7.61127	1.01e-20	2.45e-19
cfa-miR-1301	MIMAT0034337	cfa-mir-1301	MI0027930	54.5794	22.8683	0.418992	-1.25501	0.0554824	0.112428
cfa-miR-1306	MIMAT0006661	cfa-mir-1306	MI0008066	107.739	66.3032	0.615406	-0.70039	0.295954	0.433419
cfa-miR-1307	MIMAT0006665	cfa-mir-1307	MI0008071	1034.05	260.871	0.252281	-1.9869	0.00504852	0.0127974
cfa-miR-130a	MIMAT0006631	cfa-mir-130a	MI0008029	2044.47	1121.04	0.548328	-0.866889	0.0556981	0.112428
cfa-miR-130b	MIMAT0006659	cfa-mir-130b	MI0008064	982.781	1092.97	1.11212	0.153311	0.563345	0.701766
cfa-miR-132	MIMAT0006732	cfa-mir-132	MI0008156	153.039	6352.63	41.51	5.37539	3.17e-05	0.000141003
cfa-miR-133c	MIMAT0009833	cfa-mir-133a	MI0010326	0.903056	264.759	293.181	8.19565	5.38e-20	1.07e-18
cfa-miR-133c	MIMAT0009833	cfa-mir-133c	MI0010325	0.903056	264.759	293.181	8.19565	5.38e-20	1.07e-18
cfa-miR-134	MIMAT0009883	cfa-mir-134	MI0010382	8.23784	199.88	24.2636	4.60072	6.54e-13	6.79e-12
cfa-miR-135b	MIMAT0009839	cfa-mir-135b	MI0010334	3731.87	4957.84	1.32851	0.409813	0.322464	0.459459
cfa-miR-138a	MIMAT0006654	cfa-mir-138a	MI0008056	88.5737	46.2586	0.522261	-0.937158	0.238721	0.365569
cfa-miR-140	MIMAT0006689	cfa-mir-140	MI0008100	7637.8	8627.68	1.1296	0.175817	0.828216	0.885055
cfa-miR-141	MIMAT0009876	cfa-mir-141	MI0010374	106067	9766.7	0.0920806	-3.44096	1.65e-13	1.89e-12
cfa-miR-146a	MIMAT0006684	cfa-mir-146a	MI0008094	34.007	86.5552	2.54522	1.34779	0.0351082	0.0728913
cfa-miR-146b	MIMAT0006667	cfa-mir-146b	MI0008073	790.382	478.598	0.605528	-0.723735	0.0773279	0.145329
cfa-miR-147	MIMAT0009874	cfa-mir-147	MI0010371	488.13	69.7568	0.142906	-2.80686	3.9e-06	1.98e-05
cfa-miR-148a	MIMAT0006622	cfa-mir-148a	MI0008018	415571	400806	0.964471	-0.0521908	0.663382	0.777512
cfa-miR-148b	MIMAT0006663	cfa-mir-148b	MI0008069	65909.4	47424	0.719533	-0.474867	0.174318	0.290086
cfa-miR-151	MIMAT0006615	cfa-mir-151	MI0008011	2471.16	3265.3	1.32136	0.402025	0.498933	0.655225
cfa-miR-152	MIMAT0006738	cfa-mir-152	MI0008162	151.249	14986.8	99.0874	6.63063	7.84e-06	3.71e-05
cfa-miR-153	MIMAT0009840	cfa-mir-153	MI0010335	168.274	51.0196	0.303194	-1.72168	0.00349291	0.00917414
cfa-miR-155	MIMAT0006671	cfa-mir-155	MI0008078	2897.27	7994.33	2.75926	1.46428	0.00104984	0.00309276
cfa-miR-15a	MIMAT0006647	cfa-mir-15a	MI0008048	4358.85	4818.09	1.10536	0.144514	0.593353	0.723754
cfa-miR-15b	MIMAT0006676	cfa-mir-15b	MI0008083	3499.96	3544.88	1.01283	0.018397	0.683664	0.784414
cfa-miR-16	MIMAT0006648	cfa-mir-16-1	MI0008049	11064.3	9712.94	0.877866	-0.187928	0.702871	0.793917
cfa-miR-16	MIMAT0006648	cfa-mir-16-2	MI0008084	11092.1	9683.51	0.873007	-0.195935	0.691553	0.789312
cfa-miR-181a	MIMAT0006707	cfa-mir-181a-1	MI0008126	1174.3	5906.97	5.03022	2.33062	0.000382068	0.00126198
cfa-miR-181a	MIMAT0006707	cfa-mir-181a-2	MI0008152	1174.3	5906.97	5.03022	2.33062	0.000382068	0.00126198
cfa-miR-181b	MIMAT0006708	cfa-mir-181b-1	MI0008127	548.631	2667.71	4.86248	2.28169	3.17e-07	1.73e-06
cfa-miR-181b	MIMAT0006708	cfa-mir-181b-2	MI0008153	583.659	3035.55	5.2009	2.37876	9.39e-08	5.69e-07
cfa-miR-181c	MIMAT0006635	cfa-mir-181c	MI0008034	582.455	1102.65	1.89311	0.920758	0.0235136	0.0512596
cfa-miR-181d	MIMAT0006636	cfa-mir-181d	MI0008035	1683.66	3601.79	2.13926	1.09711	0.00676314	0.0169467
cfa-miR-182	MIMAT0009841	cfa-mir-182	MI0010336	90561	41278.4	0.455808	-1.1335	0.00736746	0.0182512
cfa-miR-1838	MIMAT0006644	cfa-mir-1838	MI0008044	109.32	86.6246	0.792392	-0.335713	0.519305	0.664413
cfa-miR-183	MIMAT0006621	cfa-mir-183	MI0008017	57406.8	22470.1	0.391418	-1.35322	0.00119213	0.00346513
cfa-miR-1841	MIMAT0006686	cfa-mir-1841	MI0008096	94.9086	56.4974	0.595281	-0.748356	0.313226	0.452207
cfa-miR-1842	MIMAT0006701	cfa-mir-1842	MI0008116	89.0794	65.9539	0.740395	-0.433634	0.600839	0.723754
cfa-miR-1844	MIMAT0006740	cfa-mir-1844	MI0008164	522.152	140.11	0.268332	-1.89791	0.000105176	0.000449576
cfa-miR-184	MIMAT0009842	cfa-mir-184	MI0010337	1021.56	693.152	0.678524	-0.559529	0.546753	0.688972
cfa-miR-185	MIMAT0006660	cfa-mir-185	MI0008065	2135.79	2291.25	1.07279	0.101367	0.894689	0.919291
cfa-miR-186	MIMAT0006694	cfa-mir-186	MI0008108	13205	11567.5	0.87599	-0.191014	0.725874	0.80735
cfa-miR-188	MIMAT0009880	cfa-mir-188	MI0010379	52.3289	76.8141	1.46791	0.553764	0.318616	0.456962
cfa-miR-18a	MIMAT0009832	cfa-mir-18a	MI0010324	4633.45	2712.06	0.585322	-0.772697	0.2398	0.365569
cfa-miR-190a	MIMAT0009872	cfa-mir-190a	MI0010369	625.135	430.536	0.688709	-0.538034	0.485489	0.641433
cfa-miR-191	MIMAT0006638	cfa-mir-191	MI0008037	27548.2	27349.9	0.992802	-0.0104223	1	1
cfa-miR-192	MIMAT0006632	cfa-mir-192	MI0008031	80316.7	4679.23	0.0582597	-4.10136	7.14e-19	1.3e-17
cfa-miR-193a	MIMAT0006735	cfa-mir-193a	MI0008159	469.096	742.938	1.58377	0.663359	0.238505	0.365569
cfa-miR-194	MIMAT0006681	cfa-mir-194	MI0008091	7726.88	437.525	0.0566238	-4.14245	1.29e-18	2.17e-17
cfa-miR-196a	MIMAT0006662	cfa-mir-196a-1	MI0010360	6039.31	5543.1	0.917836	-0.123692	0.600915	0.723754
cfa-miR-196a	MIMAT0006662	cfa-mir-196a-2	MI0008068	6270.3	6018.58	0.959856	-0.0591107	0.706831	0.794275
cfa-miR-196b	MIMAT0006620	cfa-mir-196b	MI0008016	8363.68	11551.7	1.38118	0.465898	0.429496	0.581554
cfa-miR-197	MIMAT0006698	cfa-mir-197	MI0008112	329.92	706.755	2.1422	1.09909	0.0114993	0.0266685
cfa-miR-19a	MIMAT0006650	cfa-mir-19a	MI0008051	25662.1	21251.1	0.828114	-0.272099	0.735241	0.813617
cfa-miR-19b	MIMAT0006652	cfa-mir-19b-1	MI0008054	6101.79	3542.28	0.580532	-0.784553	0.104071	0.184451
cfa-miR-19b	MIMAT0006652	cfa-mir-19b-2	MI0008174	6101.79	3542.28	0.580532	-0.784553	0.104071	0.184451
cfa-miR-1	MIMAT0006656	cfa-mir-1-1	MI0008060	1.96453	2058.19	1047.68	10.033	7.04e-54	5.11e-52
cfa-miR-1	MIMAT0006656	cfa-mir-1-2	MI0008118	1.96453	2058.19	1047.68	10.033	7.04e-54	5.11e-52
cfa-miR-200a	MIMAT0009865	cfa-mir-200a	MI0010362	1413.21	135.891	0.096158	-3.37845	2.31e-08	1.58e-07
cfa-miR-200b	MIMAT0009864	cfa-mir-200b	MI0010361	1654.45	143.887	0.0869701	-3.52334	2.55e-07	1.43e-06
cfa-miR-200c	MIMAT0006664	cfa-mir-200c	MI0008070	79635.9	6198.3	0.077833	-3.68347	2.26e-15	3.08e-14
cfa-miR-203	MIMAT0009866	cfa-mir-203	MI0010363	4756.75	699.584	0.147072	-2.76541	1.61e-09	1.35e-08
cfa-miR-204	MIMAT0006598	cfa-mir-204	MI0007993	715.473	284.772	0.398019	-1.32909	0.00148261	0.00419752
cfa-miR-205	MIMAT0009845	cfa-mir-205	MI0010340	142.953	3630.72	25.398	4.66665	0.000893586	0.00266852
cfa-miR-20a	MIMAT0006651	cfa-mir-20a	MI0008052	46281.5	33626.8	0.726572	-0.460823	0.349366	0.494558
cfa-miR-20b	MIMAT0009830	cfa-mir-20b	MI0010322	71.5951	76.6101	1.07005	0.0976719	0.797743	0.862646
cfa-miR-218	MIMAT0006672	cfa-mir-218-1	MI0008079	946.103	3.56084	0.0037637	-8.05363	7.43e-23	2.31e-21
cfa-miR-218	MIMAT0006672	cfa-mir-218-2	MI0008097	903.019	3.56084	0.00394326	-7.98639	6.78e-23	2.31e-21
cfa-miR-219-5p	MIMAT0006611	cfa-mir-219-1	MI0008007	56.9698	46.8878	0.823029	-0.280984	0.862744	0.904222
cfa-miR-21	MIMAT0006741	cfa-mir-21	MI0008165	4.748e+06	8.88293e+06	1.87088	0.903715	0.0199316	0.0438898
cfa-miR-222	MIMAT0009851	cfa-mir-222	MI0010346	4561.07	21496.6	4.71305	2.23666	2.13e-07	1.22e-06
cfa-miR-224	MIMAT0006744	cfa-mir-224	MI0008168	3.89392	4675.22	1200.65	10.2296	3.34e-60	7.28e-58
cfa-miR-22	MIMAT0006733	cfa-mir-22	MI0008157	331.568	673.336	2.03076	1.02202	0.218217	0.349788
cfa-miR-23a	MIMAT0006640	cfa-mir-23a	MI0008039	1931.35	2282.91	1.18203	0.241265	0.515577	0.664413
cfa-miR-23b	MIMAT0006612	cfa-mir-23b	MI0008008	672.793	650.042	0.966184	-0.0496307	1	1
cfa-miR-24	MIMAT0006614	cfa-mir-24-1	MI0008010	88971.5	311380	3.49977	1.80726	1.54e-05	7e-05
cfa-miR-24	MIMAT0006614	cfa-mir-24-2	MI0008041	88971.5	311380	3.49977	1.80726	1.54e-05	7e-05
cfa-miR-25	MIMAT0006697	cfa-mir-25	MI0008111	11251.1	5239.07	0.465651	-1.10268	0.0116901	0.0268257
cfa-miR-26a	MIMAT0006595	cfa-mir-26a-1	MI0008058	15734.7	5654.81	0.359386	-1.4764	0.000278356	0.000953085
cfa-miR-26a	MIMAT0006595	cfa-mir-26a-2	MI0007990	15736.6	5657.91	0.359537	-1.47579	0.000279805	0.000953085
cfa-miR-26b	MIMAT0006678	cfa-mir-26b	MI0008088	2358.48	2127.84	0.902208	-0.148468	0.772131	0.845852
cfa-miR-27a	MIMAT0006641	cfa-mir-27a	MI0008040	22388.9	52885.2	2.36212	1.24008	0.00222533	0.00621952
cfa-miR-27b	MIMAT0006613	cfa-mir-27b	MI0008009	118883	379466	3.19192	1.67443	0.000242009	0.000878145
cfa-miR-28	MIMAT0006675	cfa-mir-28	MI0008082	6616.87	7584.72	1.14627	0.196947	0.611776	0.729951
cfa-miR-299	MIMAT0009885	cfa-mir-299	MI0010384	5.76056	136.13	23.6315	4.56264	0.00019007	0.000739914
cfa-miR-29a	MIMAT0006626	cfa-mir-29a	MI0008022	18664.6	52022.5	2.78723	1.47883	0.000260809	0.00091704
cfa-miR-29b	MIMAT0006625	cfa-mir-29b-1	MI0008021	8159.31	24630.2	3.01866	1.59391	0.000157281	0.000623406
cfa-miR-29b	MIMAT0006625	cfa-mir-29b-2	MI0008121	8159.31	24630.2	3.01866	1.59391	0.000157281	0.000623406
cfa-miR-29c	MIMAT0006705	cfa-mir-29c-1	MI0008122	1091.1	1191.23	1.09178	0.126677	0.881063	0.914627
cfa-miR-29c	MIMAT0006705	cfa-mir-29c-2	MI0015960	1091.1	1191.23	1.09178	0.126677	0.881063	0.914627
cfa-miR-301a	MIMAT0009853	cfa-mir-301a	MI0010348	1435.73	261.682	0.182264	-2.4559	3.58e-08	2.36e-07
cfa-miR-301b	MIMAT0009854	cfa-mir-301b	MI0010349	106.41	51.2846	0.481954	-1.05303	0.062207	0.123154
cfa-miR-30a	MIMAT0006604	cfa-mir-30a	MI0008000	194923	98679.3	0.506248	-0.982084	0.0259259	0.0559589
cfa-miR-30b	MIMAT0006617	cfa-mir-30b	MI0008013	2951.99	5301.4	1.79587	0.844682	0.0320045	0.0681111
cfa-miR-30c	MIMAT0006605	cfa-mir-30c-1	MI0008024	8496.6	9113.52	1.07261	0.101123	0.675071	0.778699
cfa-miR-30c	MIMAT0006605	cfa-mir-30c-2	MI0008001	8496.74	9113.52	1.07259	0.101098	0.675111	0.778699
cfa-miR-30d	MIMAT0006616	cfa-mir-30d	MI0008012	36585.5	57109.5	1.56099	0.642461	0.0793142	0.147782
cfa-miR-30e	MIMAT0006627	cfa-mir-30e	MI0008023	15566.3	21540.2	1.38376	0.468598	0.311701	0.452207
cfa-miR-31	MIMAT0006599	cfa-mir-31	MI0007994	9864.56	27518.8	2.78966	1.48009	0.00130463	0.00374223
cfa-miR-320	MIMAT0006658	cfa-mir-320	MI0008063	5620.21	7996.62	1.42283	0.508765	0.375066	0.524131
cfa-miR-324	MIMAT0009896	cfa-mir-324	MI0010395	133.385	103.723	0.777623	-0.362857	0.672608	0.778699
cfa-miR-32	MIMAT0006597	cfa-mir-32	MI0007992	907.406	1422.93	1.56813	0.649048	0.12353	0.213726
cfa-miR-330	MIMAT0009893	cfa-mir-330	MI0010392	214.684	39.6425	0.184655	-2.43709	0.000126306	0.000529514
cfa-miR-331	MIMAT0009895	cfa-mir-331	MI0010394	480.308	413.389	0.860675	-0.216459	0.714654	0.798947
cfa-miR-339	MIMAT0011134	cfa-mir-339-1	MI0008115	559.585	359.807	0.642989	-0.637135	0.141041	0.240211
cfa-miR-340	MIMAT0009892	cfa-mir-340	MI0010391	7648.12	15037.7	1.9662	0.97541	0.0118848	0.0269885
cfa-miR-345	MIMAT0006710	cfa-mir-345	MI0008129	115.513	39.528	0.342194	-1.54711	0.0109962	0.0257761
cfa-miR-34c	MIMAT0006693	cfa-mir-34c	MI0008106	59.7773	113.903	1.90545	0.930135	0.077331	0.145329
cfa-miR-361	MIMAT0006751	cfa-mir-361	MI0008177	850.382	942.68	1.10854	0.148657	0.800937	0.862646
cfa-miR-362	MIMAT0009886	cfa-mir-362	MI0010385	62.6477	83.1477	1.32723	0.408414	0.506081	0.660633
cfa-miR-365	MIMAT0001540	cfa-mir-365-1	MI0001657	1304.97	3422.4	2.6226	1.391	0.000887214	0.00266852
cfa-miR-365	MIMAT0001540	cfa-mir-365-2	MI0001647	1304.97	3422.4	2.6226	1.391	0.000887214	0.00266852
cfa-miR-374a	MIMAT0006753	cfa-mir-374a	MI0008179	2351.63	3208.38	1.36432	0.448185	0.192828	0.318458
cfa-miR-374b	MIMAT0006754	cfa-mir-374b	MI0008180	707.921	841.008	1.188	0.248533	0.435183	0.585617
cfa-miR-375	MIMAT0009871	cfa-mir-375	MI0010368	1996.85	22.7707	0.0114033	-6.4544	2.39e-13	2.6e-12
cfa-miR-378	MIMAT0006683	cfa-mir-378	MI0008093	808371	2.3831e+06	2.94802	1.55975	0.000211028	0.000807089
cfa-miR-379	MIMAT0006715	cfa-mir-379	MI0008134	97.8567	4385.96	44.8203	5.48608	6.66e-09	4.68e-08
cfa-miR-380	MIMAT0006717	cfa-mir-380	MI0008136	3.18829	157.25	49.321	5.62413	8.02e-16	1.17e-14
cfa-miR-381	MIMAT0009891	cfa-mir-381	MI0010390	97.5693	6468.17	66.2931	6.05079	2.23e-10	1.95e-09
cfa-miR-411	MIMAT0006716	cfa-mir-411	MI0008135	34.3759	1341.7	39.0302	5.28652	1.21e-10	1.1e-09
cfa-miR-423a	MIMAT0006742	cfa-mir-423a	MI0008166	30580.8	36999.6	1.20989	0.27488	0.787413	0.858281
cfa-miR-425	MIMAT0006639	cfa-mir-425	MI0008038	999.696	734.131	0.734354	-0.445452	0.386182	0.531501
cfa-miR-429	MIMAT0001539	cfa-mir-429	MI0001644	10044.4	1796.64	0.17887	-2.48301	1.86e-07	1.1e-06
cfa-miR-450a	MIMAT0001548	cfa-mir-450a	MI0001655	266.211	149.171	0.56035	-0.835601	0.032181	0.0681111
cfa-miR-450b	MIMAT0006748	cfa-mir-450b	MI0008172	395.4	184.317	0.466152	-1.10113	0.0102122	0.0241985
cfa-miR-454	MIMAT0009927	cfa-mir-454	MI0010426	265.11	42.9135	0.161871	-2.62708	5.48e-07	2.91e-06
cfa-miR-455	MIMAT0006603	cfa-mir-455	MI0007999	5.28283	233.46	44.1923	5.46572	5.25e-17	8.18e-16
cfa-miR-485	MIMAT0006725	cfa-mir-485	MI0008146	5.2981	152.225	28.732	4.84459	0.00978184	0.0236938
cfa-miR-486	MIMAT0011132	cfa-mir-486	MI0008027	140.561	24.3953	0.173557	-2.52652	4.71e-05	0.000205552
cfa-miR-494	MIMAT0009905	cfa-mir-494	MI0010404	4.82902	207.927	43.0578	5.4282	1.89e-11	1.79e-10
cfa-miR-499	MIMAT0006655	cfa-mir-499	MI0008059	477.314	557.297	1.16757	0.223508	0.58664	0.723754
cfa-miR-500	MIMAT0006759	cfa-mir-500	MI0008185	69.3345	42.6817	0.615591	-0.699955	0.214573	0.346495
cfa-miR-502	MIMAT0006761	cfa-mir-502	MI0008187	100.316	65.5001	0.652938	-0.614982	0.221586	0.350042
cfa-miR-503	MIMAT0006746	cfa-mir-503	MI0008170	1210.09	323.634	0.267446	-1.90268	0.000134371	0.000552697
cfa-miR-532	MIMAT0006758	cfa-mir-532	MI0008184	888.633	1255.44	1.41277	0.498527	0.229403	0.357533
cfa-miR-542	MIMAT0006747	cfa-mir-542	MI0008171	2504.79	1517.7	0.60592	-0.722801	0.0902315	0.166699
cfa-miR-574	MIMAT0006673	cfa-mir-574	MI0008080	29.2327	392.799	13.437	3.74814	3.07e-12	3.04e-11
cfa-miR-582	MIMAT0009916	cfa-mir-582	MI0010415	3.67941	818.331	222.408	7.79707	3.52e-23	1.53e-21
cfa-miR-590	MIMAT0006700	cfa-mir-590	MI0008114	1403.72	1140.67	0.812604	-0.299375	0.59629	0.723754
cfa-miR-628	MIMAT0009921	cfa-mir-628	MI0010420	64.447	57.3415	0.889746	-0.168535	0.836621	0.889675
cfa-miR-652	MIMAT0006743	cfa-mir-652	MI0008167	151.545	96.5916	0.637381	-0.649773	0.229608	0.357533
cfa-miR-660	MIMAT0006760	cfa-mir-660	MI0008186	208.032	218.152	1.04865	0.0685321	0.894974	0.919291
cfa-miR-7	MIMAT0006634	cfa-mir-7-1	MI0008033	63772.6	101944	1.59855	0.676763	0.0610149	0.12203
cfa-miR-7	MIMAT0006634	cfa-mir-7-2	MI0008085	63578.6	101127	1.59058	0.669549	0.0630753	0.123154
cfa-miR-7	MIMAT0006634	cfa-mir-7-3	MI0010330	63551.7	101047	1.58999	0.669018	0.0632716	0.123154
cfa-miR-802	MIMAT0009928	cfa-mir-802	MI0010427	795.173	3.49535	0.00439571	-7.82969	3.7e-26	2.02e-24
cfa-miR-874	MIMAT0009930	cfa-mir-874	MI0010429	68.7544	863.954	12.5658	3.65143	5.99e-06	2.9e-05
cfa-miR-8826	MIMAT0034317	cfa-mir-8826	MI0027908	1112	271.808	0.244433	-2.03249	0.00853606	0.0209086
cfa-miR-8859a	MIMAT0034354	cfa-mir-8859a	MI0027950	1025.15	2209.21	2.15501	1.1077	0.0128014	0.0287702
cfa-miR-8859b	MIMAT0034358	cfa-mir-8859b	MI0027954	106.526	82.8273	0.777531	-0.363027	0.521168	0.664413
cfa-miR-8884	MIMAT0034386	cfa-mir-8884	MI0027983	405.151	330.652	0.81612	-0.293146	0.551712	0.691225
cfa-miR-889	MIMAT0034387	cfa-mir-889	MI0027984	13.3202	957.452	71.8798	6.16751	4.26e-14	5.16e-13
cfa-miR-92a	MIMAT0006653	cfa-mir-92a-1	MI0008055	12904.6	5617.1	0.435277	-1.19999	0.00266212	0.00716471
cfa-miR-92a	MIMAT0006653	cfa-mir-92a-2	MI0008175	12905	5617.1	0.435264	-1.20004	0.00266133	0.00716471
cfa-miR-92b	MIMAT0006703	cfa-mir-92b	MI0008119	2418.87	1506.03	0.622617	-0.683583	0.113395	0.199355
cfa-miR-93	MIMAT0006696	cfa-mir-93	MI0008110	70105.4	63029.5	0.899067	-0.153499	0.898206	0.919291
cfa-miR-95	MIMAT0009878	cfa-mir-95	MI0010376	2147.68	170.848	0.0795501	-3.65199	3.26e-15	4.18e-14
cfa-miR-96	MIMAT0009861	cfa-mir-96	MI0010356	8774.05	4321.64	0.492548	-1.02166	0.0167429	0.0372444
cfa-miR-98	MIMAT0006756	cfa-mir-98	MI0008182	1166.42	1069.95	0.917294	-0.124544	0.700337	0.793917
cfa-miR-99a	MIMAT0006668	cfa-mir-99a-1	MI0008075	1660.39	2973.45	1.79082	0.84062	0.0998082	0.17982
cfa-miR-99a	MIMAT0006668	cfa-mir-99a-2	MI0008102	1660.39	2973.45	1.79082	0.84062	0.0998082	0.17982
cfa-miR-99b	MIMAT0006607	cfa-mir-99b	MI0008003	11450.7	22416.9	1.95768	0.969148	0.0329276	0.0690212
cfa-miR-9	MIMAT0006674	cfa-mir-9-1	MI0008125	776.797	110.969	0.142855	-2.80738	2.05e-09	1.54e-08
cfa-miR-9	MIMAT0006674	cfa-mir-9-2	MI0008081	776.797	110.969	0.142855	-2.80738	2.05e-09	1.54e-08
cfa-miR-9	MIMAT0006674	cfa-mir-9-3	MI0008086	776.797	110.969	0.142855	-2.80738	2.05e-09	1.54e-08

## Sheet: Other_miRNAs_diff_expr_analysis
Supplementary File S5 (note that data are contained within multiple worksheets in this file)
Results of the miRNA-Seq expression analysis for predicted miRNAs similar to other species miRNAs from miRBase (release 21) or completely novel. Columns are: provisional ID of the miRDeep2 predicted mature or star miRNA, miRBase name of the related other species mature miRNA or provisional name of the completely novel miRNA, provisional ID of the miRDeep2 predicted precursor miRNA, mean of the no…
miRDeep2_predicted_mature_or_star_miRNA_provisional_ID	Completely_novel_or_related_other_species_miRBase_mature_or_star_miRNA_name	miRDeep2_predicted_precursor_miRNA_provisional_ID	norm_mean_MDCK	norm_mean_MDCK-Ras	Fold_Change	Log2_Fold_Change	p_value	p_adjusted_value
11_54	Novel_miRNA_#3	11_54	37.9084	108.471	2.86141	1.51672	0.00260482	0.00716471
11_56	Novel_miRNA_#1	11_56	161.136	86.7397	0.538301	-0.893514	0.1273	0.218514
12_81	Novel_miRNA_#2	12_81	170.539	49.9266	0.292758	-1.77222	0.000518488	0.00163034
14_6737	hsa-miR-8077	14_6737	68.8464	41.4664	0.602303	-0.731437	0.154818	0.26163
14_96	mmu-miR-6927-3p	14_96	60.6555	28.0496	0.462441	-1.11266	0.0973165	0.178277
15_8263	hsa-miR-3605-5p	15_8263	111.43	13.3822	0.120095	-3.05776	5.75e-06	2.85e-05
17_10763	hsa-miR-378g	17_10763	49792.5	61134.4	1.22778	0.296055	0.284266	0.426726
18_12408	hsa-miR-675-3p	18_12408	118.262	4.59605	0.0388632	-4.68545	7.94e-08	4.95e-07
19_12871	hsa-miR-6856-3p	19_12871	159.768	139.957	0.876003	-0.190993	0.911173	0.920976
24_18725	hsa-miR-4649-3p	24_18725	145.266	591.043	4.06869	2.02457	0.843722	0.892871
24_248	gga-miR-2128	24_248	101.084	38.9538	0.385363	-1.37571	0.0549764	0.112428
24_253	oan-miR-1388-3p	24_253	296.915	121.772	0.410122	-1.28587	0.0100687	0.0241206
24_253	oan-miR-1388-3p*	24_253	67.6894	32.0634	0.473684	-1.078	0.117308	0.204585
24_265	oan-miR-1388-5p	24_265	2771.83	1132.45	0.408555	-1.2914	0.0044128	0.0113175
24_265	oan-miR-1388-5p*	24_265	289.294	153.575	0.530863	-0.91359	0.0712136	0.13618
27_21489	hsa-miR-141-3p	27_21489	72.9861	36.3772	0.498412	-1.00459	0.167937	0.281618
28_22786	hsa-miR-486-3p	28_22786	91.4816	36.6605	0.400742	-1.31926	0.194544	0.318876
3_23740	hsa-miR-492	3_23740	1057.33	8806.49	8.32899	3.05814	0.525537	0.666087
3_350	mmu-miR-7689-3p	3_350	102.79	6.2436	0.0607411	-4.04118	6.96e-08	4.47e-07
37_28480	hsa-miR-2355-3p	37_28480	381.446	287.302	0.753192	-0.40891	0.404871	0.551637
5_455	prd-miR-7933-5p	5_455	243.729	492.408	2.02031	1.01458	0.200846	0.32675
6_32255	hsa-miR-432-5p	6_32255	3946.54	36207.3	9.17445	3.19762	0.459209	0.614157
X_39310	hsa-miR-500a-5p	X_39310	152.061	262.764	1.72802	0.78912	0.0682796	0.131725
X_39310	hsa-miR-500a-5p*	X_39310	74.9656	57.9325	0.772788	-0.371855	0.468662	0.622978
X_40026	hsa-miR-4530	X_40026	89.8078	131.519	1.46445	0.550361	0.511341	0.663526
X_40434	hsa-miR-1225-3p	X_40434	96.7124	503.514	5.20631	2.38026	0.748559	0.824171
